# Supplementary material for: Genome-Wide Survey and Expression Profiling of bZIP Transcription Factors in Juglans mandshurica Reveal Candidate Genes Involved in Floral Development, Light Stress, and Drought/Salt Tolerance
Source: Int J Mol Sci. 2026 Jun 26;27(13):5770. doi: 10.3390/ijms27135770 (PMC13362365; doi:10.3390/ijms27135770)
Supplement: Supplementary file 1 [file ijms-27-05770-s001.zip › Supplementary Tables.xlsx]

## Sheet: S1
Table S1 Characterization of the bZIP gene family members in Juglans mandshurica.
Gene	Accession No.	Gene ID	Protein ID	Chromosome	Group	No. of amino acid (AA)	Mol. Wt (Da)	Iso-electric point (PI)	Instability index(II)	Aliphatic index	Grand average of hydropathicity(GRAVY)	Subcellular location
JmbZIP1	GWHPBEUN000025	Jman001G0001800	rna-Jman001T0001800.1	Chr1	I	352	39300	6.17	60.44	69.38	-0.697	Nucleus
JmbZIP2	GWHPBEUN002366	Jman001G0191200	rna-Jman001T0191200.1	Chr1	I	432	47000	6.11	62.58	61.32	-0.765	Nucleus
JmbZIP3	GWHPBEUN003005	Jman001G0248600	rna-Jman001T0248600.1	Chr1	H	205	23345	9.09	53.75	66.1	-1.141	Nucleus
JmbZIP4	GWHPBEUN003736	Jman001G0310000	rna-Jman001T0310000.1	Chr1	G	429	46112.1	8.4	52.76	60.54	-0.809	Nucleus
JmbZIP5	GWHPBEUN004295	Jman001G0356100	rna-Jman001T0356100.1	Chr1	G	368	38691.4	5.03	49.9	52.88	-0.798	Nucleus
JmbZIP6	GWHPBEUN004661	Jman001G0387400	rna-Jman001T0387400.1	Chr1	S	217	25186.3	9.27	75.5	53.46	-1.006	Nucleus
JmbZIP7	GWHPBEUN022736	Jman002G0134900	rna-Jman002T0134900.1	Chr2	E	320	36181.1	5.77	73.02	67.41	-0.897	Nucleus
JmbZIP8	GWHPBEUN023583	Jman002G0211000	rna-Jman002T0211000.1	Chr2	D	367	41351.9	7.77	50.32	78.75	-0.501	Nucleus
JmbZIP9	GWHPBEUN024347	Jman002G0275600	rna-Jman002T0275600.1	Chr2	S	197	22800.2	5.97	75.88	59.44	-0.962	Nucleus
JmbZIP10	GWHPBEUN025434	Jman003G0007300	rna-Jman003T0007300.1	Chr3	A	422	45766.6	9.64	53.22	70.69	-0.564	Nucleus
JmbZIP11	GWHPBEUN025935	Jman003G0047500	rna-Jman003T0047500.1	Chr3	E	328	36753	6.47	71.84	73.81	-0.706	Nucleus
JmbZIP12	GWHPBEUN026138	Jman003G0063900	rna-Jman003T0063900.1	Chr3	S	156	17454.6	6.29	55.38	87.56	-0.403	Nucleus
JmbZIP13	GWHPBEUN026207	Jman003G0069000	rna-Jman003T0069000.1	Chr3	I	578	62906.6	6.31	62.48	58.62	-0.827	Nucleus
JmbZIP14	GWHPBEUN026299	Jman003G0077200	rna-Jman003T0077200.1	Chr3	F	269	29296.9	6.25	37.32	63.12	-0.68	Nucleus
JmbZIP15	GWHPBEUN026796	Jman003G0116800	rna-Jman003T0116800.1	Chr3	S	199	23059.7	5.75	61.44	75.48	-0.77	Nucleus
JmbZIP16	GWHPBEUN028629	Jman003G0271600	rna-Jman003T0271600.2	Chr3	D	295	33644.5	9.09	56.05	92.68	-0.328	Nucleus
JmbZIP17	GWHPBEUN028631	Jman003G0271700	rna-Jman003T0271700.1	Chr3	A	307	34710.4	6.46	56.21	86.03	-0.451	Nucleus
JmbZIP18	GWHPBEUN030827	Jman004G0151100	rna-Jman004T0151100.1	Chr4	G	415	44072.6	6.65	53.89	51.59	-0.855	Nucleus
JmbZIP19	GWHPBEUN031695	Jman004G0221500	rna-Jman004T0221500.1	Chr4	E	300	32935.7	5.9	69.76	73.6	-0.596	Nucleus
JmbZIP20	GWHPBEUN033003	Jman005G0058800	rna-Jman005T0058800.1	Chr5	S	162	18455.5	6.29	53.14	68.09	-0.807	Nucleus
JmbZIP21	GWHPBEUN033190	Jman005G0074200	rna-Jman005T0074200.1	Chr5	A	312	34848.1	9.95	66.62	67.28	-0.625	Nucleus
JmbZIP22	GWHPBEUN033313	Jman005G0085200	rna-Jman005T0085200.1	Chr5	C	498	54273.6	5.56	62.35	60.74	-0.837	Nucleus
JmbZIP23	GWHPBEUN034288	Jman005G0170700	rna-Jman005T0170700.1	Chr5	S	145	16411.7	8.11	62.75	83.38	-0.552	Nucleus
JmbZIP24	GWHPBEUN034479	Jman005G0185700	rna-Jman005T0185700.2	Chr5	K	302	33585.1	5.01	47.09	80.43	-0.416	Nucleus
JmbZIP25	GWHPBEUN034671	Jman005G0200800	rna-Jman005T0200800.1	Chr5	A	292	31812.6	9.65	85.99	61.2	-0.601	Nucleus
JmbZIP26	GWHPBEUN034763	Jman005G0208200	rna-Jman005T0208200.1	Chr5	I	575	63071	5.97	61.01	67.7	-0.829	Nucleus
JmbZIP27	GWHPBEUN034825	Jman005G0213300	rna-Jman005T0213300.1	Chr5	S	155	17412.4	9.04	49.15	74.9	-0.709	Nucleus
JmbZIP28	GWHPBEUN035010	Jman005G0228200	rna-Jman005T0228200.1	Chr5	S	165	19122.4	6.83	70.83	75.03	-0.735	Nucleus
JmbZIP29	GWHPBEUN035505	Jman005G0268000	rna-Jman005T0268000.1	Chr5	C	406	44838.1	5.04	56.7	85.02	-0.449	Nucleus
JmbZIP30	GWHPBEUN035660	Jman005G0279700	rna-Jman005T0279700.1	Chr5	H	168	18192.9	9.51	61.98	62.8	-1.127	Nucleus
JmbZIP31	GWHPBEUN036519	Jman006G0051200	rna-Jman006T0051200.1	Chr6	S	196	22583.2	5.75	77.11	66.22	-0.815	Nucleus
JmbZIP32	GWHPBEUN037070	Jman006G0096700	rna-Jman006T0096700.4	Chr6	D	367	41552.2	6.24	52.03	82.21	-0.431	Nucleus
JmbZIP33	GWHPBEUN038639	Jman006G0232700	rna-Jman006T0232700.1	Chr6	C	451	48705	5.36	60.94	64.81	-0.677	Nucleus
JmbZIP34	GWHPBEUN039106	Jman007G0015800	rna-Jman007T0015800.3	Chr7	A	263	28447.7	5.79	42.15	69.35	-0.599	Nucleus
JmbZIP35	GWHPBEUN039124	Jman007G0017500	rna-Jman007T0017500.1	Chr7	I	337	36966	6.36	48.43	64.07	-0.79	Nucleus
JmbZIP36	GWHPBEUN040512	Jman007G0138900	rna-Jman007T0138900.1	Chr7	S	206	23668.5	8.59	66.01	82.38	-0.793	Nucleus
JmbZIP37	GWHPBEUN044045	Jman008G0220700	rna-Jman008T0220700.1	Chr8	B	783	84856.2	6.26	45.48	71.3	-0.491	Nucleus
JmbZIP38	GWHPBEUN044085	Jman008G0223500	rna-Jman008T0223500.3	Chr8	D	422	46943.5	6.34	55.78	78.01	-0.564	Nucleus
JmbZIP39	GWHPBEUN044295	Jman008G0239800	rna-Jman008T0239800.1	Chr8	D	389	43510.6	8.31	59.33	76.09	-0.467	Nucleus
JmbZIP40	GWHPBEUN044546	Jman008G0260200	rna-Jman008T0260200.1	Chr8	A	426	45915.3	8.58	58.65	62.54	-0.665	Nucleus
JmbZIP41	GWHPBEUN044574	Jman008G0262800	rna-Jman008T0262800.1	Chr8	J	527	58224.3	6.78	57.06	69.28	-0.719	Nucleus
JmbZIP42	GWHPBEUN044815	Jman009G0007900	rna-Jman009T0007900.1	Chr9	J	501	55380.5	8.85	69.38	69.62	-0.628	Nucleus
JmbZIP43	GWHPBEUN045069	Jman009G0029500	rna-Jman009T0029500.1	Chr9	D	444	50017.4	7.32	64.03	77.61	-0.624	Nucleus
JmbZIP44	GWHPBEUN045216	Jman009G0041500	rna-Jman009T0041500.3	Chr9	D	402	44772.4	7.85	56.6	82.39	-0.531	Nucleus
JmbZIP45	GWHPBEUN045246	Jman009G0043900	rna-Jman009T0043900.1	Chr9	B	759	82591.6	6.83	44.12	72.78	-0.51	Nucleus
JmbZIP46	GWHPBEUN006692	Jman010G0162100	rna-Jman010T0162100.1	Chr10	I	294	31425.9	5.72	50.89	70.75	-0.481	Nucleus
JmbZIP47	GWHPBEUN007015	Jman010G0189300	rna-Jman010T0189300.1	Chr10	G	394	42784.8	8.85	52.83	65.69	-0.756	Nucleus
JmbZIP48	GWHPBEUN007347	Jman010G0216100	rna-Jman010T0216100.3	Chr10	G	295	31300.4	5.92	51.59	54.64	-0.892	Nucleus
JmbZIP49	GWHPBEUN007893	Jman011G0024100	rna-Jman011T0024100.2	Chr11	D	360	40551.8	8.46	63.8	78.39	-0.516	Nucleus
JmbZIP50	GWHPBEUN009176	Jman011G0135900	rna-Jman011T0135900.1	Chr11	S	204	23757.3	5.36	52.37	74.56	-0.867	Nucleus
JmbZIP51	GWHPBEUN009552	Jman011G0165200	rna-Jman011T0165200.1	Chr11	F	272	29561	6.09	32.81	59.23	-0.722	Nucleus
JmbZIP52	GWHPBEUN009619	Jman011G0171000	rna-Jman011T0171000.2	Chr11	I	500	54181.8	7.19	60.44	61.68	-0.792	Nucleus
JmbZIP53	GWHPBEUN009695	Jman011G0176800	rna-Jman011T0176800.1	Chr11	S	157	17606	9.1	67.56	84.52	-0.506	Nucleus
JmbZIP54	GWHPBEUN009837	Jman011G0188500	rna-Jman011T0188500.1	Chr11	E	372	41985.3	6.88	67	68.25	-0.904	Nucleus
JmbZIP55	GWHPBEUN010159	Jman011G0214500	rna-Jman011T0214500.3	Chr11	A	432	47731.5	6.14	49.28	75.37	-0.606	Nucleus
JmbZIP56	GWHPBEUN010361	Jman012G0009500	rna-Jman012T0009500.1	Chr12	F	243	26615.8	7.68	32.62	73.09	-0.721	Nucleus
JmbZIP57	GWHPBEUN010441	Jman012G0016000	rna-Jman012T0016000.3	Chr12	D	330	36980.6	8.96	61.21	83.82	-0.555	Nucleus
JmbZIP58	GWHPBEUN010787	Jman012G0042900	rna-Jman012T0042900.1	Chr12	E	307	34033.2	7.19	65.63	81.69	-0.585	Nucleus
JmbZIP59	GWHPBEUN010854	Jman012G0048500	rna-Jman012T0048500.1	Chr12	A	320	35791.4	6.39	60.6	68.25	-0.831	Nucleus
JmbZIP60	GWHPBEUN011044	Jman012G0063700	rna-Jman012T0063700.1	Chr12	I	423	45348.3	6.37	58.55	55.65	-0.753	Nucleus
JmbZIP61	GWHPBEUN013348	Jman013G0041600	rna-Jman013T0041600.1	Chr13	S	149	17042.1	6.51	48.48	68.12	-0.748	Nucleus
JmbZIP62	GWHPBEUN013570	Jman013G0060800	rna-Jman013T0060800.2	Chr13	C	459	49681.6	5.61	59.67	63.59	-0.761	Nucleus
JmbZIP63	GWHPBEUN014342	Jman013G0127400	rna-Jman013T0127400.1	Chr13	K	304	34216.8	4.8	56.01	76.97	-0.482	Nucleus
JmbZIP64	GWHPBEUN014482	Jman013G0138100	rna-Jman013T0138100.1	Chr13	A	228	25294.4	9.64	63.42	65.53	-0.622	Nucleus
JmbZIP65	GWHPBEUN014541	Jman013G0143000	rna-Jman013T0143000.1	Chr13	I	564	61792.3	5.7	56	63.14	-0.796	Nucleus
JmbZIP66	GWHPBEUN014587	Jman013G0146600	rna-Jman013T0146600.1	Chr13	S	158	17773.8	6.73	42.95	79.68	-0.67	Nucleus
JmbZIP67	GWHPBEUN014720	Jman013G0156600	rna-Jman013T0156600.1	Chr13	S	150	17567.9	10.04	48.92	67.67	-0.933	Nucleus
JmbZIP68	GWHPBEUN015109	Jman013G0187200	rna-Jman013T0187200.1	Chr13	C	233	25435.3	7.02	47.02	71.55	-0.671	Nucleus
JmbZIP69	GWHPBEUN015225	Jman013G0196400	rna-Jman013T0196400.1	Chr13	H	207	22435.8	9.01	59.32	69.81	-0.887	Nucleus
JmbZIP70	GWHPBEUN016387	Jman014G0078700	rna-Jman014T0078700.1	Chr14	G	342	36524.2	6.33	59.27	51.4	-0.896	Nucleus
JmbZIP71	GWHPBEUN018050	Jman015G0039100	rna-Jman015T0039100.3	Chr15	D	360	40035.7	6.61	56.6	70.03	-0.523	Nucleus
JmbZIP72	GWHPBEUN018262	Jman015G0057300	rna-Jman015T0057300.1	Chr15	A	270	29947.6	9.32	54.62	61.81	-0.828	Nucleus
JmbZIP73	GWHPBEUN018752	Jman015G0101100	rna-Jman015T0101100.1	Chr15	M	373	41785	9.38	51.9	65.63	-0.813	Nucleus
JmbZIP74	GWHPBEUN018823	Jman015G0107700	rna-Jman015T0107700.1	Chr15	I	386	41479.9	5.57	54.38	58.42	-0.72	Nucleus
JmbZIP75	GWHPBEUN019346	Jman015G0149200	rna-Jman015T0149200.2	Chr15	D	331	36952.4	7.87	62.8	81.75	-0.579	Nucleus
JmbZIP76	GWHPBEUN019411	Jman015G0154500	rna-Jman015T0154500.1	Chr15	F	270	29975.4	5.6	35.61	68.3	-0.645	Nucleus
JmbZIP77	GWHPBEUN019581	Jman016G0004800	rna-Jman016T0004800.1	Chr16	D	407	45137.6	5.72	42.26	74.37	-0.494	Nucleus
JmbZIP78	GWHPBEUN019697	Jman016G0013400	rna-Jman016T0013400.1	Chr16	I	384	42192.4	8.97	58.47	69.17	-0.696	Nucleus
JmbZIP79	GWHPBEUN020111	Jman016G0049500	rna-Jman016T0049500.1	Chr16	A	424	45995.5	9.33	47.82	63.47	-0.668	Nucleus
JmbZIP80	GWHPBEUN020112	Jman016G0049600	rna-Jman016T0049600.1	Chr16	A	424	45368.8	8.59	45.15	72.88	-0.492	Nucleus

## Sheet: S2
Table S2 The three duplicated types of the bZIP gene family members in J. mandshurica.
Gene	Gene ID	Group	Whole genome duplication (WGD) or Segmental	Tandem duplication (TD)	Dispersed duplication (DSD)
JmbZIP1	rna-Jman001T0001800.1	I	√
JmbZIP2	rna-Jman001T0191200.1	I	√
JmbZIP3	rna-Jman001T0248600.1	H			√
JmbZIP4	rna-Jman001T0310000.1	G	√
JmbZIP5	rna-Jman001T0356100.1	G	√
JmbZIP6	rna-Jman001T0387400.1	S	√
JmbZIP7	rna-Jman002T0134900.1	E	√
JmbZIP8	rna-Jman002T0211000.1	D	√
JmbZIP9	rna-Jman002T0275600.1	S	√
JmbZIP10	rna-Jman003T0007300.1	A	√
JmbZIP11	rna-Jman003T0047500.2	E	√
JmbZIP12	rna-Jman003T0063900.1	S	√
JmbZIP13	rna-Jman003T0069000.1	I	√
JmbZIP14	rna-Jman003T0077200.1	F	√
JmbZIP15	rna-Jman003T0116800.1	S	√
JmbZIP16	rna-Jman003T0271600.1	D	√
JmbZIP17	rna-Jman003T0271700.1	A			√
JmbZIP18	rna-Jman004T0151100.1	G	√
JmbZIP19	rna-Jman004T0221500.1	E	√
JmbZIP20	rna-Jman005T0058800.1	S			√
JmbZIP21	rna-Jman005T0074200.1	A	√
JmbZIP22	rna-Jman005T0085200.1	C	√
JmbZIP23	rna-Jman005T0170700.1	S			√
JmbZIP24	rna-Jman005T0185700.2	K	√
JmbZIP25	rna-Jman005T0200800.2	A	√
JmbZIP26	rna-Jman005T0208200.1	I	√
JmbZIP27	rna-Jman005T0213300.1	S	√
JmbZIP28	rna-Jman005T0228200.1	S	√
JmbZIP29	rna-Jman005T0268000.1	C	√
JmbZIP30	rna-Jman005T0279700.1	H	√
JmbZIP31	rna-Jman006T0051200.1	S	√
JmbZIP32	rna-Jman006T0096700.4	D	√
JmbZIP33	rna-Jman006T0232700.1	C	√
JmbZIP34	rna-Jman007T0015800.2	A			√
JmbZIP35	rna-Jman007T0017500.1	I	√
JmbZIP36	rna-Jman007T0138900.1	S			√
JmbZIP37	rna-Jman008T0220700.1	B	√
JmbZIP38	rna-Jman008T0223500.1	D	√
JmbZIP39	rna-Jman008T0239800.1	D	√
JmbZIP40	rna-Jman008T0260200.1	A	√
JmbZIP41	rna-Jman008T0262800.1	J	√
JmbZIP42	rna-Jman009T0007900.1	J	√
JmbZIP43	rna-Jman009T0029500.1	D	√
JmbZIP44	rna-Jman009T0041500.4	D	√
JmbZIP45	rna-Jman009T0043900.1	B	√
JmbZIP46	rna-Jman010T0162100.1	I			√
JmbZIP47	rna-Jman010T0189300.1	G	√
JmbZIP48	rna-Jman010T0216100.4	G	√
JmbZIP49	rna-Jman011T0024100.2	D	√
JmbZIP50	rna-Jman011T0135900.1	S	√
JmbZIP51	rna-Jman011T0165200.1	F	√
JmbZIP52	rna-Jman011T0171000.1	I	√
JmbZIP53	rna-Jman011T0176800.1	S	√
JmbZIP54	rna-Jman011T0188500.1	E	√
JmbZIP55	rna-Jman011T0214500.3	A	√
JmbZIP56	rna-Jman012T0009500.1	F	√
JmbZIP57	rna-Jman012T0016000.1	D	√
JmbZIP58	rna-Jman012T0042900.1	E			√
JmbZIP59	rna-Jman012T0048500.1	A	√
JmbZIP60	rna-Jman012T0063700.1	I	√
JmbZIP61	rna-Jman013T0041600.1	S	√
JmbZIP62	rna-Jman013T0060800.1	C	√
JmbZIP63	rna-Jman013T0127400.1	K	√
JmbZIP64	rna-Jman013T0138100.1	A	√
JmbZIP65	rna-Jman013T0143000.1	I	√
JmbZIP66	rna-Jman013T0146600.1	S	√
JmbZIP67	rna-Jman013T0156600.1	S	√
JmbZIP68	rna-Jman013T0187200.1	C	√
JmbZIP69	rna-Jman013T0196400.1	H	√
JmbZIP70	rna-Jman014T0078700.3	G	√
JmbZIP71	rna-Jman015T0039100.1	D	√
JmbZIP72	rna-Jman015T0057300.1	A			√
JmbZIP73	rna-Jman015T0101100.1	M			√
JmbZIP74	rna-Jman015T0107700.1	I	√
JmbZIP75	rna-Jman015T0149200.1	D	√
JmbZIP76	rna-Jman015T0154500.1	F	√
JmbZIP77	rna-Jman016T0004800.1	D			√
JmbZIP78	rna-Jman016T0013400.1	I	√
JmbZIP79	rna-Jman016T0049500.1	A		√
JmbZIP80	rna-Jman016T0049600.1	A		√

## Sheet: S3
Table S3 Ka/Ks analysis of syntenic bZIP gene pairs within the J. mandshurica genome.
Seq_1	Seq_2	Seq_1	Seq_2	Ka	Ks	Ka/Ks
JmbZIP1	JmbZIP60	rna-Jman001T0001800.1	rna-Jman012T0063700.1	0.287001	1.2194	0.235363
JmbZIP1	JmbZIP74	rna-Jman001T0001800.1	rna-Jman015T0107700.1	0.303146	1.27138	0.238439
JmbZIP4	JmbZIP47	rna-Jman001T0310000.1	rna-Jman010T0189300.1	0.114176	0.310851	0.3673
JmbZIP5	JmbZIP48	rna-Jman001T0356100.1	rna-Jman010T0216100.3	0.070995	0.244744	0.290078
JmbZIP6	JmbZIP67	rna-Jman001T0387400.1	rna-Jman013T0156600.1	0.576482	NaN	NaN
JmbZIP6	JmbZIP28	rna-Jman001T0387400.1	rna-Jman005T0228200.1	0.5986	NaN	NaN
JmbZIP7	JmbZIP19	rna-Jman002T0134900.1	rna-Jman004T0221500.1	0.272048	2.47381	0.109971
JmbZIP8	JmbZIP32	rna-Jman002T0211000.1	rna-Jman006T0096700.4	0.111193	0.232345	0.478571
JmbZIP8	JmbZIP16	rna-Jman002T0211000.1	rna-Jman003T0271600.2	0.202495	1.07483	0.188397
JmbZIP9	JmbZIP31	rna-Jman002T0275600.1	rna-Jman006T0051200.1	0.0871411	0.27399	0.318045
JmbZIP9	JmbZIP50	rna-Jman002T0275600.1	rna-Jman011T0135900.1	0.29727	2.23789	0.132835
JmbZIP10	JmbZIP55	rna-Jman003T0007300.1	rna-Jman011T0214500.3	0.144221	0.280492	0.514174
JmbZIP11	JmbZIP54	rna-Jman003T0047500.1	rna-Jman011T0188500.1	0.103093	0.279617	0.368692
JmbZIP12	JmbZIP53	rna-Jman003T0063900.1	rna-Jman011T0176800.1	0.10751	0.358196	0.300144
JmbZIP12	JmbZIP66	rna-Jman003T0063900.1	rna-Jman013T0146600.1	0.207991	2.05969	0.100982
JmbZIP12	JmbZIP27	rna-Jman003T0063900.1	rna-Jman005T0213300.1	0.24119	1.42692	0.169028
JmbZIP13	JmbZIP26	rna-Jman003T0069000.1	rna-Jman005T0208200.1	0.296443	2.24663	0.13195
JmbZIP13	JmbZIP52	rna-Jman003T0069000.1	rna-Jman011T0171000.2	0.0633144	0.300775	0.210504
JmbZIP13	JmbZIP65	rna-Jman003T0069000.1	rna-Jman013T0143000.1	0.342497	1.75183	0.195508
JmbZIP14	JmbZIP51	rna-Jman003T0077200.1	rna-Jman011T0165200.1	0.0591085	0.406539	0.145394
JmbZIP15	JmbZIP50	rna-Jman003T0116800.1	rna-Jman011T0135900.1	0.110515	0.23417	0.471943
JmbZIP16	JmbZIP49	rna-Jman003T0271600.2	rna-Jman011T0024100.2	0.0692899	0.23362	0.296592
JmbZIP18	JmbZIP70	rna-Jman004T0151100.1	rna-Jman014T0078700.1	0.0563241	0.235751	0.238913
JmbZIP21	JmbZIP25	rna-Jman005T0074200.1	rna-Jman005T0200800.1	0.407975	2.2819	0.178787
JmbZIP22	JmbZIP62	rna-Jman005T0085200.1	rna-Jman013T0060800.2	0.117386	0.355117	0.330555
JmbZIP24	JmbZIP63	rna-Jman005T0185700.2	rna-Jman013T0127400.1	0.103049	0.260787	0.395147
JmbZIP25	JmbZIP64	rna-Jman005T0200800.1	rna-Jman013T0138100.1	0.17858	0.253919	0.703295
JmbZIP26	JmbZIP52	rna-Jman005T0208200.1	rna-Jman011T0171000.2	0.345597	2.09726	0.164785
JmbZIP26	JmbZIP65	rna-Jman005T0208200.1	rna-Jman013T0143000.1	0.119836	0.410133	0.292189
JmbZIP27	JmbZIP66	rna-Jman005T0213300.1	rna-Jman013T0146600.1	0.0952007	0.379525	0.250842
JmbZIP27	JmbZIP61	rna-Jman005T0213300.1	rna-Jman013T0041600.1	0.300817	1.19954	0.250776
JmbZIP27	JmbZIP53	rna-Jman005T0213300.1	rna-Jman011T0176800.1	0.265751	1.30365	0.203851
JmbZIP28	JmbZIP67	rna-Jman005T0228200.1	rna-Jman013T0156600.1	0.243099	0.898196	0.270652
JmbZIP29	JmbZIP68	rna-Jman005T0268000.1	rna-Jman013T0187200.1	0.118529	0.425354	0.278659
JmbZIP30	JmbZIP69	rna-Jman005T0279700.1	rna-Jman013T0196400.1	0.0647302	0.353786	0.182964
JmbZIP33	JmbZIP62	rna-Jman006T0232700.1	rna-Jman013T0060800.2	0.415433	2.06526	0.201153
JmbZIP35	JmbZIP78	rna-Jman007T0017500.1	rna-Jman016T0013400.1	0.099803	0.415613	0.240134
JmbZIP37	JmbZIP45	rna-Jman008T0220700.1	rna-Jman009T0043900.1	0.144602	0.390704	0.370107
JmbZIP38	JmbZIP44	rna-Jman008T0223500.3	rna-Jman009T0041500.3	0.0424427	0.304872	0.139215
JmbZIP38	JmbZIP75	rna-Jman008T0223500.3	rna-Jman015T0149200.2	0.0793323	1.21355	0.0653722
JmbZIP39	JmbZIP43	rna-Jman008T0239800.1	rna-Jman009T0029500.1	0.0511848	0.395262	0.129496
JmbZIP41	JmbZIP42	rna-Jman008T0262800.1	rna-Jman009T0007900.1	0.151965	0.317217	0.479057
JmbZIP44	JmbZIP75	rna-Jman009T0041500.3	rna-Jman015T0149200.2	0.0653409	1.25054	0.0522503
JmbZIP44	JmbZIP57	rna-Jman009T0041500.3	rna-Jman012T0016000.3	0.0645016	1.07937	0.0597584
JmbZIP52	JmbZIP65	rna-Jman011T0171000.1	rna-Jman013T0143000.1	NaN	NaN	NaN
JmbZIP53	JmbZIP66	rna-Jman011T0176800.1	rna-Jman013T0146600.1	0.268165	1.386	0.193481
JmbZIP53	JmbZIP61	rna-Jman011T0176800.1	rna-Jman013T0041600.1	0.309062	1.61253	0.191663
JmbZIP56	JmbZIP76	rna-Jman012T0009500.1	rna-Jman015T0154500.1	0.16627	0.2773	0.599603
JmbZIP57	JmbZIP75	rna-Jman012T0016000.3	rna-Jman015T0149200.2	0.0234289	0.334986	0.0699402
JmbZIP60	JmbZIP74	rna-Jman012T0063700.1	rna-Jman015T0107700.1	0.0921434	0.331802	0.277706
		synteny relationship gene pairs and divergence times between walnut and grape
		Seq_1	Seq_2	Ka	Ks	Ka_Ks	MYA
		rna-XM_018961131.2	rna-XM_002269459.3	0.222852	1.79233	0.124337	59.7443
		rna-XM_018968664.2	rna-XM_002275876.3	0.166878	1.61908	0.103069	53.9694
		rna-XM_018961131.2	rna-XM_002278702.3	0.136088	0.9261	0.146948	30.87
		rna-XM_018995305.2	rna-XM_010665971.2	0.20563	1.04908	0.196011	34.9692
		rna-XM_018968664.2	rna-XM_002285275.4	0.209163	1.92571	0.108616	64.1903
		rna-XM_018995305.2	rna-XM_019221071.1	0.121473	0.646746	0.187821	21.5582
		rna-XM_018994494.2	rna-XM_002275876.3	0.223258	1.89568	0.117772	63.1894
		rna-XM_018994494.2	rna-XM_002285275.4	0.160788	1.32671	0.121193	44.2238
		rna-XM_018979748.2	rna-XM_010664701.2	0.105121	0.521673	0.201507	17.3891
		rna-XM_018971402.2	rna-XM_010655755.2	0.361561	0.881553	0.410141	29.3851
		rna-XM_035688052.1	rna-XM_002275111.3	0.111705	0.926046	0.120626	30.8682
		rna-XM_018988102.2	rna-XM_010655342.2	0.261209	1.09466	0.238622	36.4885
		rna-XM_035689339.1	rna-XM_010655778.2	0.203604	1.35255	0.150533	45.0851
		rna-XM_018952991.2	rna-XM_002275111.3	0.109294	0.842998	0.12965	28.0999
		rna-XM_019002124.2	rna-XM_010655342.2	0.283116	1.06235	0.266499	35.4118
		rna-XM_018958582.2	rna-XM_003632693.3	0.0720445	0.666658	0.108068	22.2219
		rna-XM_018984216.2	rna-XM_010655755.2	0.393199	0.820137	0.479432	27.3379
		rna-XM_035690268.1	rna-XM_002265711.4	0.114466	1.0141	0.112874	33.8034
		rna-XM_018961841.2	rna-XM_003633495.3	0.169792	1.09441	0.155145	36.4802
		rna-XM_018962685.2	rna-XM_010660785.2	0.0926767	0.759419	0.122036	25.314
		rna-XM_018980162.2	rna-XM_002266756.3	0.162553	0.97268	0.167119	32.4227
		rna-XM_018963635.1	rna-XM_010653126.1	0.398215	1.09676	0.363084	36.5586
		rna-XM_018995415.2	rna-XM_019220752.1	0.111164	0.776071	0.143239	25.869
		rna-XM_019001321.2	rna-XM_010665580.1	0.404099	1.06037	0.381093	35.3455
		rna-XM_018992617.2	rna-XM_002266790.3	0.223117	1.39058	0.160448	46.3528
		rna-XM_018981720.2	rna-XM_010666186.2	0.55864	1.284	0.435079	42.7999
		rna-XM_018970842.2	rna-XM_002283208.4	0.211633	0.983835	0.21511	32.7945
		rna-XM_018970842.2	rna-XM_019219470.1	0.105592	0.671663	0.15721	22.3888
		rna-XM_018984701.2	rna-XM_002275530.4	0.239395	1.37165	0.17453	45.7216
		rna-XM_018966315.2	rna-XM_002266756.3	0.276627	1.02032	0.271117	34.0107
		rna-XM_018974695.2	rna-XM_002279484.4	0.206671	0.79042	0.26147	26.3473
		rna-XM_035693250.1	rna-XM_003634324.3	0.189387	0.721058	0.262651	24.0353
		rna-XM_035693383.1	rna-XM_010666476.2	0.373879	0.995969	0.375392	33.199
		rna-XM_018992359.2	rna-XM_002279232.3	0.33027	0.976245	0.338307	32.5415
		rna-XM_018977435.2	rna-XM_003634288.3	0.292782	0.761423	0.38452	25.3808
		rna-XM_018978239.1	rna-XM_010666186.2	0.389311	2.33445	0.166768	77.815
		rna-XM_035692825.1	rna-XM_002279232.3	0.467406	1.80735	0.258614	60.245
		rna-XM_019002990.2	rna-XM_003634324.3	0.282497	0.953913	0.296146	31.7971
		rna-XM_035693383.1	rna-XM_010649257.2	0.319662	1.79982	0.177608	59.9941
		rna-XM_035693250.1	rna-XM_002283631.3	0.235267	1.53372	0.153397	51.1239
		rna-XM_035693250.1	rna-XM_002276043.3	0.298073	1.48194	0.201137	49.3981
		rna-XM_019002990.2	rna-XM_002276043.3	0.263838	1.04075	0.253508	34.6916
		rna-XM_035692900.1	rna-XM_010650346.2	0.105246	0.930127	0.113152	31.0042
		rna-XM_019001417.2	rna-XM_002283023.3	0.363527	1.14249	0.318188	38.0831
		rna-XM_018974695.2	rna-XM_019221091.1	0.416141	1.27301	0.326896	42.4336
		rna-XM_035694234.1	rna-XM_002275876.3	0.20993	1.90485	0.110208	63.4949
		rna-XM_035694234.1	rna-XM_002285275.4	0.182636	1.48201	0.123235	49.4004
		rna-XM_018996684.2	rna-XM_010664701.2	0.100342	0.590642	0.169887	19.6881
		rna-XM_019003401.2	rna-XM_002278702.3	0.170847	0.909208	0.187908	30.3069
		rna-XM_035694946.1	rna-XM_002279484.4	0.403735	1.44707	0.279001	48.2358
		rna-XM_019003401.2	rna-XM_010665580.1	0.504333	1.85482	0.271904	61.8273
		rna-XM_035694946.1	rna-XM_019221091.1	0.378806	1.13457	0.333878	37.8189
		rna-XM_018971444.2	rna-XM_002279484.4	0.220471	0.702268	0.313941	23.4089
		rna-XM_018987523.2	rna-XM_003634288.3	0.29511	0.755787	0.390467	25.1929
		rna-XM_018960479.1	rna-XM_010666186.2	0.329925	1.70471	0.193537	56.8237
		rna-XM_018974050.2	rna-XM_002279232.3	0.459322	1.61592	0.284249	53.8639
		rna-XM_019001195.2	rna-XM_002279232.3	0.340646	1.09512	0.311057	36.5041
		rna-XM_018965603.2	rna-XM_003634324.3	0.182113	1.00027	0.182064	33.3423
		rna-XM_018965603.2	rna-XM_002283631.3	0.219651	1.52492	0.144041	50.8305
		rna-XM_018979264.2	rna-XM_010650346.2	0.107896	1.03274	0.104475	34.4248
		rna-XM_018989877.2	rna-XM_002283023.3	0.376191	1.09494	0.343571	36.4981
		rna-XM_018965603.2	rna-XM_002276043.3	0.296999	1.3708	0.216661	45.6933
		rna-XM_018952953.2	rna-XM_002276449.4	0.372637	1.52912	0.243693	50.9707
		rna-XM_018971444.2	rna-XM_019221091.1	0.378046	1.67848	0.225231	55.9494
		rna-XM_018973927.2	rna-XM_002283208.4	0.232195	0.887487	0.261632	29.5829
		rna-XM_018973927.2	rna-XM_019219470.1	0.125146	0.607889	0.20587	20.263
		rna-XM_018986466.2	rna-XM_002266025.3	0.142594	0.690698	0.20645	23.0233
		rna-XM_018986580.2	rna-XM_002266308.3	0.177976	1.20267	0.147985	40.0889
		rna-XM_018997697.2	rna-XM_002278702.3	0.252281	1.91136	0.13199	63.7121
		rna-XM_019003212.2	rna-XM_019216420.1	0.315376	0.905155	0.348422	30.1718
		rna-XM_018959793.2	rna-XM_003634324.3	0.221461	1.65035	0.134191	55.0116
		rna-XM_018959797.2	rna-XM_010666476.2	0.258965	2.29954	0.112616	76.6514
		rna-XM_018962351.2	rna-XM_010665762.2	0.239509	1.56067	0.153465	52.0224
		rna-XM_018986580.2	rna-XM_002266790.3	0.433054	1.71366	0.252706	57.1221
		rna-XM_018959797.2	rna-XM_010649257.2	0.0943543	1.08231	0.0871787	36.077
		rna-XM_035684610.1	rna-XM_002278800.3	0.134467	1.03053	0.130483	34.3509
		rna-XM_018962351.2	rna-XM_010649444.2	0.165666	0.949009	0.174567	31.6336
		rna-XM_018959793.2	rna-XM_002283631.3	0.127841	1.01417	0.126054	33.8058
		rna-XM_018959793.2	rna-XM_002276043.3	0.326738	2.38113	0.13722	79.3711
		rna-XM_018994615.2	rna-XM_002265711.4	0.110086	1.00541	0.109494	33.5136
		rna-XM_035685310.1	rna-XM_010660785.2	0.0633485	0.715896	0.0884884	23.8632
		rna-XM_018972902.2	rna-XM_002266756.3	0.167635	1.06352	0.157623	35.4505
		rna-XM_018972921.1	rna-XM_019220436.1	0.690176	1.5983	0.431818	53.2767
		rna-XM_035685258.1	rna-XM_019220752.1	0.115174	0.795055	0.144862	26.5018
		rna-XM_035685902.1	rna-XM_019220885.1	0.114664	0.920527	0.124563	30.6842
		rna-XM_018950246.2	rna-XM_010665762.2	0.169142	1.78501	0.0947566	59.5004
		rna-XM_018950246.2	rna-XM_010649444.2	0.253669	4.03372	0.0628871	134.457
		rna-XM_018979994.2	rna-XM_002266025.3	0.15326	0.758638	0.202019	25.2879
		rna-XM_018987344.2	rna-XM_002278702.3	0.256781	1.87595	0.136881	62.5316
		rna-XM_018954431.2	rna-XM_010665762.2	0.289116	2.06791	0.139811	68.9303
		rna-XM_018994090.2	rna-XM_010665971.2	0.145753	0.729495	0.1998	24.3165
		rna-XM_018953201.2	rna-XM_003634324.3	0.251239	1.26381	0.198795	42.1269
		rna-XM_018953201.2	rna-XM_002283631.3	0.168387	0.818992	0.205602	27.2997
		rna-XM_035686699.1	rna-XM_002278800.3	0.144789	1.0669	0.13571	35.5634
		rna-XM_018953201.2	rna-XM_002276043.3	0.304897	3.91356	0.0779079	130.452

## Sheet: S4
Table S4 Ka/Ks analysis of syntenic bZIP gene pairs between J. mandshurica and J. regia .
Seq_1	Seq_2	Seq_1	Seq_2	Ka	Ks	Ka/Ks
JmbZIP1	JrbZIP38	rna-Jman001T0001800.1	rna-XM_018980162.2	0.278075	1.32536	0.209811
JmbZIP1	JrbZIP21	rna-Jman001T0001800.1	rna-XM_018966315.2	0.00619326	0.0462331	0.133957
JmbZIP1	JrbZIP28	rna-Jman001T0001800.1	rna-XM_018972902.2	0.307318	1.20155	0.255768
JmbZIP2	JrbZIP43	rna-Jman001T0191200.1	rna-XM_018984414.2	0.00100976	0.0205492	0.0491386
JmbZIP3	JrbZIP44	rna-Jman001T0248600.1	rna-XM_018984701.2	0.00623272	0.0389698	0.159937
JmbZIP5	JrbZIP24	rna-Jman001T0356100.1	rna-XM_018970842.2	0.0186018	0.0362122	0.513688
JmbZIP5	JrbZIP30	rna-Jman001T0356100.1	rna-XM_018973927.2	0.0652237	0.233063	0.279855
JmbZIP6	JrbZIP40	rna-Jman001T0387400.1	rna-XM_018981720.2	0.0120849	0.0339809	0.355637
JmbZIP6	JrbZIP34	rna-Jman001T0387400.1	rna-XM_018978239.1	0.586987	NaN	NaN
JmbZIP7	JrbZIP23	rna-Jman002T0134900.1	rna-XM_018968664.2	0.0176239	0.0384084	0.458857
JmbZIP7	JrbZIP57	rna-Jman002T0134900.1	rna-XM_018994494.2	0.25191	2.35609	0.106919
JmbZIP8	JrbZIP59	rna-Jman002T0211000.1	rna-XM_018995305.2	0.0108381	0.0289392	0.374514
JmbZIP9	JrbZIP13	rna-Jman002T0275600.1	rna-XM_018961131.2	0.0108462	0.032263	0.33618
JmbZIP9	JrbZIP69	rna-Jman002T0275600.1	rna-XM_019003401.2	0.0936355	0.290284	0.322565
JmbZIP9	JrbZIP49	rna-Jman002T0275600.1	rna-XM_018987344.2	0.274389	2.5387	0.108082
JmbZIP10	JrbZIP15	rna-Jman003T0007300.1	rna-XM_018962351.2	0.00827381	0.0207088	0.399531
JmbZIP10	JrbZIP1	rna-Jman003T0007300.1	rna-XM_018950246.2	0.23554	2.22569	0.105828
JmbZIP10	JrbZIP5	rna-Jman003T0007300.1	rna-XM_018954431.2	0.145103	0.294913	0.492019
JmbZIP11	JrbZIP37	rna-Jman003T0047500.1	rna-XM_018979994.2	0.107608	0.248006	0.433895
JmbZIP11	JrbZIP47	rna-Jman003T0047500.1	rna-XM_018986466.2	0.0349259	0.0586007	0.595998
JmbZIP12	JrbZIP10	rna-Jman003T0063900.1	rna-XM_018959793.2	0.0253664	0.0481706	0.526595
JmbZIP12	JrbZIP4	rna-Jman003T0063900.1	rna-XM_018953201.2	0.107669	0.340706	0.316017
JmbZIP12	JrbZIP85	rna-Jman003T0063900.1	rna-XM_035693250.1	0.212502	1.83695	0.115682
JmbZIP12	JrbZIP19	rna-Jman003T0063900.1	rna-XM_018965603.2	0.246126	1.58952	0.154842
JmbZIP13	JrbZIP11	rna-Jman003T0069000.1	rna-XM_018959797.2	0.00373926	0.0180034	0.207697
JmbZIP13	JrbZIP86	rna-Jman003T0069000.1	rna-XM_035693383.1	0.352671	1.88157	0.187434
JmbZIP14	JrbZIP71	rna-Jman003T0077200.1	rna-XM_035684610.1	0.00801397	0.0168783	0.474808
JmbZIP14	JrbZIP77	rna-Jman003T0077200.1	rna-XM_035686699.1	0.0644065	0.422777	0.152342
JmbZIP15	JrbZIP49	rna-Jman003T0116800.1	rna-XM_018987344.2	0.100283	0.23663	0.423799
JmbZIP15	JrbZIP69	rna-Jman003T0116800.1	rna-XM_019003401.2	0.237596	1.46619	0.16205
JmbZIP15	JrbZIP62	rna-Jman003T0116800.1	rna-XM_018997697.2	0.00431036	0.0153458	0.280882
JmbZIP16	JrbZIP56	rna-Jman003T0271600.2	rna-XM_018994090.2	0.0715744	0.230834	0.310068
JmbZIP16	JrbZIP59	rna-Jman003T0271600.2	rna-XM_018995305.2	0.196493	1.01956	0.192724
JmbZIP17	JrbZIP68	rna-Jman003T0271700.1	rna-XM_019003212.2	0.0415675	0.0513393	0.809664
JmbZIP18	JrbZIP36	rna-Jman004T0151100.1	rna-XM_018979748.2	0.00529103	0.0244777	0.216157
JmbZIP18	JrbZIP61	rna-Jman004T0151100.1	rna-XM_018996684.2	0.0648509	0.244652	0.265073
JmbZIP19	JrbZIP87	rna-Jman004T0221500.1	rna-XM_035694234.1	0.079928	0.310054	0.257787
JmbZIP19	JrbZIP23	rna-Jman004T0221500.1	rna-XM_018968664.2	0.232756	2.50658	0.0928579
JmbZIP19	JrbZIP57	rna-Jman004T0221500.1	rna-XM_018994494.2	0.00579713	0.0402106	0.144169
JmbZIP20	JrbZIP85	rna-Jman005T0058800.1	rna-XM_035693250.1	0.299997	1.6431	0.18258
JmbZIP20	JrbZIP22	rna-Jman005T0058800.1	rna-XM_018968461.2	0.0105589	0.00963095	1.09635
JmbZIP21	JrbZIP31	rna-Jman005T0074200.1	rna-XM_018974050.2	0.093106	0.139929	0.66538
JmbZIP21	JrbZIP63	rna-Jman005T0074200.1	rna-XM_019001195.2	0.438942	2.67235	0.164253
JmbZIP21	JrbZIP83	rna-Jman005T0074200.1	rna-XM_035692825.1	0.173233	0.566935	0.30556
JmbZIP22	JrbZIP32	rna-Jman005T0085200.1	rna-XM_018974695.2	0.118663	0.384334	0.308751
JmbZIP22	JrbZIP26	rna-Jman005T0085200.1	rna-XM_018971444.2	0.00749362	0.0245609	0.305104
JmbZIP23	JrbZIP2	rna-Jman005T0170700.1	rna-XM_018952953.2	0.0180099	0.0639819	0.281484
JmbZIP24	JrbZIP50	rna-Jman005T0185700.2	rna-XM_018987523.2	0.00856642	0.00497721	1.72113
JmbZIP24	JrbZIP33	rna-Jman005T0185700.2	rna-XM_018977435.2	0.101452	0.239583	0.423453
JmbZIP25	JrbZIP53	rna-Jman005T0200800.1	rna-XM_018992359.2	0.187264	0.243235	0.769888
JmbZIP25	JrbZIP63	rna-Jman005T0200800.1	rna-XM_019001195.2	0.0236312	0.0166519	1.41912
JmbZIP25	JrbZIP31	rna-Jman005T0200800.1	rna-XM_018974050.2	0.399118	2.06866	0.192935
JmbZIP25	JrbZIP83	rna-Jman005T0200800.1	rna-XM_035692825.1	0.507644	1.7122	0.296487
JmbZIP26	JrbZIP86	rna-Jman005T0208200.1	rna-XM_035693383.1	0.118409	0.421192	0.281127
JmbZIP26	JrbZIP11	rna-Jman005T0208200.1	rna-XM_018959797.2	0.293522	2.26344	0.12968
JmbZIP27	JrbZIP4	rna-Jman005T0213300.1	rna-XM_018953201.2	0.272186	1.26046	0.215941
JmbZIP27	JrbZIP67	rna-Jman005T0213300.1	rna-XM_019002990.2	0.296265	1.06355	0.278564
JmbZIP27	JrbZIP85	rna-Jman005T0213300.1	rna-XM_035693250.1	0.0954613	0.375224	0.254411
JmbZIP27	JrbZIP19	rna-Jman005T0213300.1	rna-XM_018965603.2	0.0168942	0.028896	0.584654
JmbZIP27	JrbZIP10	rna-Jman005T0213300.1	rna-XM_018959793.2	0.24925	1.46142	0.170553
JmbZIP28	JrbZIP34	rna-Jman005T0228200.1	rna-XM_018978239.1	0.238246	0.87726	0.271579
JmbZIP28	JrbZIP12	rna-Jman005T0228200.1	rna-XM_018960479.1	0.0270604	0.0278454	0.971809
JmbZIP29	JrbZIP52	rna-Jman005T0268000.1	rna-XM_018989877.2	0.0303338	0.0349408	0.868148
JmbZIP29	JrbZIP65	rna-Jman005T0268000.1	rna-XM_019001417.2	0.185688	0.441488	0.420596
JmbZIP30	JrbZIP84	rna-Jman005T0279700.1	rna-XM_035692900.1	0.0563141	0.327169	0.172125
JmbZIP30	JrbZIP35	rna-Jman005T0279700.1	rna-XM_018979264.2	0.0130212	0.0441304	0.295061
JmbZIP31	JrbZIP13	rna-Jman006T0051200.1	rna-XM_018961131.2	0.0790508	0.31143	0.253832
JmbZIP31	JrbZIP69	rna-Jman006T0051200.1	rna-XM_019003401.2	0.0110438	0.0469208	0.235371
JmbZIP31	JrbZIP62	rna-Jman006T0051200.1	rna-XM_018997697.2	0.22594	1.50688	0.149939
JmbZIP32	JrbZIP59	rna-Jman006T0096700.4	rna-XM_018995305.2	0.103443	0.209353	0.494107
JmbZIP33	JrbZIP88	rna-Jman006T0232700.1	rna-XM_035694946.1	0.00777776	0.0452114	0.172031
JmbZIP34	JrbZIP54	rna-Jman007T0015800.3	rna-XM_018992617.2	0.0280964	0.0404047	0.695373
JmbZIP35	JrbZIP55	rna-Jman007T0017500.1	rna-XM_018992641.2	0.00781596	0.0211878	0.368889
JmbZIP35	JrbZIP76	rna-Jman007T0017500.1	rna-XM_035686096.1	0.101329	0.423156	0.239461
JmbZIP36	JrbZIP64	rna-Jman007T0138900.1	rna-XM_019001321.2	0.00835372	0.0375548	0.222441
JmbZIP37	JrbZIP51	rna-Jman008T0220700.1	rna-XM_018988102.2	0.0154356	0.0192966	0.799914
JmbZIP37	JrbZIP66	rna-Jman008T0220700.1	rna-XM_019002124.2	0.146473	0.38864	0.376886
JmbZIP38	JrbZIP9	rna-Jman008T0223500.3	rna-XM_018958582.2	0.0357798	0.278099	0.128659
JmbZIP39	JrbZIP78	rna-Jman008T0239800.1	rna-XM_035688052.1	0.0139084	0.0249192	0.55814
JmbZIP39	JrbZIP3	rna-Jman008T0239800.1	rna-XM_018952991.2	0.0513797	0.397334	0.129311
JmbZIP40	JrbZIP80	rna-Jman008T0260200.1	rna-XM_035689339.1	0.0917255	0.575717	0.159324
JmbZIP41	JrbZIP42	rna-Jman008T0262800.1	rna-XM_018984216.2	0.154868	0.318961	0.485539
JmbZIP41	JrbZIP25	rna-Jman008T0262800.1	rna-XM_018971402.2	0.0211326	0.0446332	0.473473
JmbZIP42	JrbZIP25	rna-Jman009T0007900.1	rna-XM_018971402.2	0.15239	0.315902	0.482398
JmbZIP42	JrbZIP42	rna-Jman009T0007900.1	rna-XM_018984216.2	0.0299191	0.0357722	0.83638
JmbZIP43	JrbZIP3	rna-Jman009T0029500.1	rna-XM_018952991.2	0.00496485	0.026826	0.185076
JmbZIP43	JrbZIP78	rna-Jman009T0029500.1	rna-XM_035688052.1	0.0598152	0.390603	0.153136
JmbZIP44	JrbZIP9	rna-Jman009T0041500.3	rna-XM_018958582.2	0.033849	0.0608589	0.556188
JmbZIP44	JrbZIP73	rna-Jman009T0041500.3	rna-XM_035685310.1	0.145887	1.16524	0.125199
JmbZIP45	JrbZIP51	rna-Jman009T0043900.1	rna-XM_018988102.2	0.145631	0.408207	0.356758
JmbZIP45	JrbZIP66	rna-Jman009T0043900.1	rna-XM_019002124.2	0.0128171	0.0433674	0.295547
JmbZIP48	JrbZIP24	rna-Jman010T0216100.3	rna-XM_018970842.2	0.0831488	0.255895	0.324934
JmbZIP48	JrbZIP30	rna-Jman010T0216100.3	rna-XM_018973927.2	0.00738195	0.0198359	0.372152
JmbZIP49	JrbZIP59	rna-Jman011T0024100.2	rna-XM_018995305.2	0.226905	1.04743	0.21663
JmbZIP49	JrbZIP56	rna-Jman011T0024100.2	rna-XM_018994090.2	0.00721738	0.0291703	0.247422
JmbZIP50	JrbZIP69	rna-Jman011T0135900.1	rna-XM_019003401.2	0.286133	1.64983	0.173432
JmbZIP50	JrbZIP62	rna-Jman011T0135900.1	rna-XM_018997697.2	0.105518	0.255206	0.413463
JmbZIP50	JrbZIP49	rna-Jman011T0135900.1	rna-XM_018987344.2	0.0169799	0.0224736	0.755547
JmbZIP51	JrbZIP77	rna-Jman011T0165200.1	rna-XM_035686699.1	0.00475061	0.0279102	0.170211
JmbZIP51	JrbZIP71	rna-Jman011T0165200.1	rna-XM_035684610.1	0.0642904	0.397263	0.161833
JmbZIP52	JrbZIP11	rna-Jman011T0171000.2	rna-XM_018959797.2	0.0628806	0.289416	0.217267
JmbZIP52	JrbZIP86	rna-Jman011T0171000.2	rna-XM_035693383.1	0.395242	1.47734	0.267537
JmbZIP53	JrbZIP19	rna-Jman011T0176800.1	rna-XM_018965603.2	0.268681	1.40652	0.191026
JmbZIP53	JrbZIP10	rna-Jman011T0176800.1	rna-XM_018959793.2	0.112609	0.361521	0.311488
JmbZIP53	JrbZIP4	rna-Jman011T0176800.1	rna-XM_018953201.2	0.00544714	0.00982011	0.554693
JmbZIP53	JrbZIP67	rna-Jman011T0176800.1	rna-XM_019002990.2	0.303066	1.52603	0.198598
JmbZIP53	JrbZIP85	rna-Jman011T0176800.1	rna-XM_035693250.1	0.282828	1.32229	0.213893
JmbZIP54	JrbZIP47	rna-Jman011T0188500.1	rna-XM_018986466.2	0.0698957	0.194051	0.360192
JmbZIP54	JrbZIP37	rna-Jman011T0188500.1	rna-XM_018979994.2	0.00814593	0.0534473	0.152411
JmbZIP55	JrbZIP5	rna-Jman011T0214500.3	rna-XM_018954431.2	0.0145819	0.0404672	0.360338
JmbZIP55	JrbZIP15	rna-Jman011T0214500.3	rna-XM_018962351.2	0.144653	0.278705	0.519018
JmbZIP56	JrbZIP14	rna-Jman012T0009500.1	rna-XM_018961841.2	0.172988	0.294935	0.586528
JmbZIP57	JrbZIP16	rna-Jman012T0016000.3	rna-XM_018962685.2	0.0234342	0.321303	0.0729348
JmbZIP57	JrbZIP73	rna-Jman012T0016000.3	rna-XM_035685310.1	0.00263679	0.0493821	0.0533956
JmbZIP57	JrbZIP9	rna-Jman012T0016000.3	rna-XM_018958582.2	0.0659488	1.13573	0.0580674
JmbZIP59	JrbZIP58	rna-Jman012T0048500.1	rna-XM_018994615.2	0.00812557	0.0425478	0.190975
JmbZIP59	JrbZIP81	rna-Jman012T0048500.1	rna-XM_035690268.1	0.0506844	0.281363	0.180139
JmbZIP60	JrbZIP38	rna-Jman012T0063700.1	rna-XM_018980162.2	0.0864221	0.330887	0.261183
JmbZIP60	JrbZIP21	rna-Jman012T0063700.1	rna-XM_018966315.2	0.255759	1.17981	0.216779
JmbZIP60	JrbZIP28	rna-Jman012T0063700.1	rna-XM_018972902.2	0.0179532	0.0614744	0.292043
JmbZIP61	JrbZIP67	rna-Jman013T0041600.1	rna-XM_019002990.2	0.0115665	0.0310925	0.372002
JmbZIP61	JrbZIP19	rna-Jman013T0041600.1	rna-XM_018965603.2	0.292353	1.27199	0.229839
JmbZIP61	JrbZIP10	rna-Jman013T0041600.1	rna-XM_018959793.2	0.296051	1.56983	0.188588
JmbZIP61	JrbZIP4	rna-Jman013T0041600.1	rna-XM_018953201.2	0.313982	1.50317	0.20888
JmbZIP62	JrbZIP32	rna-Jman013T0060800.2	rna-XM_018974695.2	0.0149355	0.05243	0.284865
JmbZIP62	JrbZIP26	rna-Jman013T0060800.2	rna-XM_018971444.2	0.113075	0.366844	0.308237
JmbZIP63	JrbZIP33	rna-Jman013T0127400.1	rna-XM_018977435.2	0.00708555	0.035843	0.197683
JmbZIP63	JrbZIP50	rna-Jman013T0127400.1	rna-XM_018987523.2	0.10738	0.254842	0.42136
JmbZIP64	JrbZIP63	rna-Jman013T0138100.1	rna-XM_019001195.2	0.15757	0.284677	0.553504
JmbZIP64	JrbZIP83	rna-Jman013T0138100.1	rna-XM_035692825.1	0.434572	2.09425	0.207507
JmbZIP64	JrbZIP53	rna-Jman013T0138100.1	rna-XM_018992359.2	0.00976894	0.00605452	1.61349
JmbZIP65	JrbZIP86	rna-Jman013T0143000.1	rna-XM_035693383.1	0.0273607	0.0511789	0.534609
JmbZIP65	JrbZIP11	rna-Jman013T0143000.1	rna-XM_018959797.2	0.342759	1.64121	0.208845
JmbZIP66	JrbZIP4	rna-Jman013T0146600.1	rna-XM_018953201.2	0.274502	1.33715	0.20529
JmbZIP66	JrbZIP67	rna-Jman013T0146600.1	rna-XM_019002990.2	0.275715	1.41481	0.194879
JmbZIP66	JrbZIP85	rna-Jman013T0146600.1	rna-XM_035693250.1	0.0164578	0.00954667	1.72393
JmbZIP66	JrbZIP19	rna-Jman013T0146600.1	rna-XM_018965603.2	0.0964528	0.39331	0.245234
JmbZIP66	JrbZIP10	rna-Jman013T0146600.1	rna-XM_018959793.2	0.210624	1.89072	0.111399
JmbZIP67	JrbZIP40	rna-Jman013T0156600.1	rna-XM_018981720.2	0.595184	NaN	NaN
JmbZIP67	JrbZIP34	rna-Jman013T0156600.1	rna-XM_018978239.1	0.020296	0.0515224	0.393926
JmbZIP67	JrbZIP12	rna-Jman013T0156600.1	rna-XM_018960479.1	0.248071	0.80092	0.309733
JmbZIP68	JrbZIP65	rna-Jman013T0187200.1	rna-XM_019001417.2	0.0112643	0.0379028	0.297189
JmbZIP68	JrbZIP52	rna-Jman013T0187200.1	rna-XM_018989877.2	0.143953	0.47711	0.301718
JmbZIP69	JrbZIP35	rna-Jman013T0196400.1	rna-XM_018979264.2	0.0564024	0.365595	0.154276
JmbZIP69	JrbZIP84	rna-Jman013T0196400.1	rna-XM_035692900.1	0.00780749	0.0259205	0.301209
JmbZIP70	JrbZIP36	rna-Jman014T0078700.1	rna-XM_018979748.2	0.0590425	0.265531	0.222356
JmbZIP70	JrbZIP61	rna-Jman014T0078700.1	rna-XM_018996684.2	0.00255482	0.0338324	0.0755142
JmbZIP71	JrbZIP60	rna-Jman015T0039100.3	rna-XM_018995415.2	0.0245262	0.0427793	0.573319
JmbZIP71	JrbZIP72	rna-Jman015T0039100.3	rna-XM_035685258.1	0.0827498	0.288497	0.286831
JmbZIP73	JrbZIP17	rna-Jman015T0101100.1	rna-XM_018963635.1	0.033761	0.0940565	0.358943
JmbZIP74	JrbZIP38	rna-Jman015T0107700.1	rna-XM_018980162.2	0.012667	0.0423325	0.299227
JmbZIP74	JrbZIP21	rna-Jman015T0107700.1	rna-XM_018966315.2	0.318658	1.27342	0.250238
JmbZIP74	JrbZIP28	rna-Jman015T0107700.1	rna-XM_018972902.2	0.0875358	0.342772	0.255376
JmbZIP75	JrbZIP73	rna-Jman015T0149200.2	rna-XM_035685310.1	0.0261362	0.342711	0.0762631
JmbZIP75	JrbZIP9	rna-Jman015T0149200.2	rna-XM_018958582.2	0.0667872	1.34707	0.0495795
JmbZIP75	JrbZIP16	rna-Jman015T0149200.2	rna-XM_018962685.2	0.00263679	0.0396277	0.0665389
JmbZIP76	JrbZIP14	rna-Jman015T0154500.1	rna-XM_018961841.2	0.00959246	0.0635606	0.150918
JmbZIP78	JrbZIP75	rna-Jman016T0004800.1	rna-XM_035685902.1	0.0591887	0.102666	0.576519
JmbZIP79	JrbZIP1	rna-Jman016T0049500.1	rna-XM_018950246.2	0.0123502	0.038605	0.319912
Note: The red color number indicate that the Ka/Ks value more than 1.

## Sheet: S5
Table S5 Transcriptome dataset information for J. mandshurica.
Accession	Design	Submitted by		Sample Description
SRR18352962	RNA-Seq of Juglans mandshurica leaf	L-1	C	Green leaf
SRR18352961	RNA-Seq of Juglans mandshurica leaf	L-2	C	Green leaf
SRR18352960	RNA-Seq of Juglans mandshurica leaf	L-3	C	Green leaf
SRR18352959	RNA-Seq of Juglans mandshurica bark	B-1	A	bark
SRR18352958	RNA-Seq of Juglans mandshurica bark	B-2	A	bark
SRR18352965	RNA-Seq of Juglans mandshurica leaf	F-1	B	Green fruit pericarp
SRR18352964	RNA-Seq of Juglans mandshurica leaf	F-2	B	Green fruit pericarp
SRR18352963	RNA-Seq of Juglans mandshurica leaf	F-3	B	Green fruit pericarp
SRR19843259	Transcriptome analysis of Juglans mandshurica under light stress	N-1 (100% light intensity)	A	leaves-1
SRR19843258	Transcriptome analysis of Juglans mandshurica under light stress	N-2	A	leaves-2
SRR19843257	Transcriptome analysis of Juglans mandshurica under light stress	N-3	A	leaves-3
SRR19843256	Transcriptome analysis of Juglans mandshurica under light stress	L50-1 (50% light intensity)	B	leaves-4
SRR19843255	Transcriptome analysis of Juglans mandshurica under light stress	L50-2	B	leaves-5
SRR19843254	Transcriptome analysis of Juglans mandshurica under light stress	L50-3	B	leaves-6
SRR19843253	Transcriptome analysis of Juglans mandshurica under light stress	L20-1 (20% light intensity)	C	leaves-7
SRR19843252	Transcriptome analysis of Juglans mandshurica under light stress	L20-2	C	leaves-8
SRR19843251	Transcriptome analysis of Juglans mandshurica under light stress	L20-3	C	leaves-9
SRR18063659	Transcriptome of flower development in Juglans mandshurica	F-S1-1 (early developmental stage)	A	Female flower-S1-1
SRR18063674	Transcriptome of flower development in Juglans mandshurica	F-S1-2	A	Female flower-S1-2
SRR18063673	Transcriptome of flower development in Juglans mandshurica	F-S1-3	A	Female flower-S1-3
SRR18063672	Transcriptome of flower development in Juglans mandshurica	F-S2-1 (mid developmental stage)	B	Female flower-S2-1
SRR18063671	Transcriptome of flower development in Juglans mandshurica	F-S2-2	B	Female flower-S2-2
SRR18063670	Transcriptome of flower development in Juglans mandshurica	F-S2-3	B	Female flower-S2-3
SRR18063669	Transcriptome of flower development in Juglans mandshurica	F-S3-1 (late developmental stage)	C	Female flower-S3-1
SRR18063668	Transcriptome of flower development in Juglans mandshurica	F-S3-2	C	Female flower-S3-2
SRR18063667	Transcriptome of flower development in Juglans mandshurica	F-S3-3	C	Female flower-S3-3
SRR18063676	Transcriptome of flower development in Juglans mandshurica	M-S1-1 (early developmental stage)	A	Male flower-S1-1
SRR18063675	Transcriptome of flower development in Juglans mandshurica	M-S1-2	A	Male flower-S1-2
SRR18063666	Transcriptome of flower development in Juglans mandshurica	M-S1-3	A	Male flower-S1-3
SRR18063665	Transcriptome of flower development in Juglans mandshurica	M-S2-1 (mid developmental stage)	B	Male flower-S2-1
SRR18063664	Transcriptome of flower development in Juglans mandshurica	M-S2-2	B	Male flower-S2-2
SRR18063663	Transcriptome of flower development in Juglans mandshurica	M-S2-3	B	Male flower-S2-3
SRR18063662	Transcriptome of flower development in Juglans mandshurica	M-S3-1 (late developmental stage)	C	Male flower-S3-1
SRR18063661	Transcriptome of flower development in Juglans mandshurica	M-S3-2	C	Male flower-S3-2
SRR18063660	Transcriptome of flower development in Juglans mandshurica	M-S3-3	C	Male flower-S3-3

## Sheet: S6
Table S6 Expression data of JmbZIP genes in three tissues: bark (B), green fruit pericarp (F), and green leaf (L).
Group	GeneID	B	F	L	Highly expressed genes	Differentially expressed genes (DEGs)
I	JmbZIP1	28.9003	34.2426	27.593
I	JmbZIP2	19.5362	19.5015	29.0136		I
H	JmbZIP3	0	0.731332	31.5528		H
G	JmbZIP4	86.9214	26.5718	52.541	G
G	JmbZIP5	30.2832	21.3249	27.2135
S	JmbZIP6	92.0782	12.0092	5.15295	S	S
E	JmbZIP7	0	0	0
D	JmbZIP8	127.125	24.0691	18.1554	D
S	JmbZIP9	3.20712	6.90395	0.228561		S
A	JmbZIP10	57.6312	62.6533	14.0745	A	A
E	JmbZIP11	5.00068	7.32182	15.0722		E
S	JmbZIP12	99.7999	450.697	244.136	S	S
I	JmbZIP13	15.9017	7.93492	4.9648
F	JmbZIP14	12.2324	13.5191	13.436
S	JmbZIP15	7.43029	1.15759	0.739723
D	JmbZIP16	19.6239	46.1805	30.2519		D
A	JmbZIP17	0	0.0590681	0
G	JmbZIP18	56.4331	25.2634	40.564	G
E	JmbZIP19	0.142821	0.103765	0
S	JmbZIP20	56.1956	7.65352	0.113539	S	S
A	JmbZIP21	0.412036	0.039949	0.0199721
C	JmbZIP22	28.7945	36.8297	20.9881
S	JmbZIP23	118.198	141.92	95.9214	S
K	JmbZIP24	58.1277	32.4724	38.1965	K
A	JmbZIP25	11.6229	6.26171	6.30936
I	JmbZIP26	17.2675	13.744	14.2662
S	JmbZIP27	24.6175	16.4643	41.8538		S
S	JmbZIP28	2.5897	0.687945	0
C	JmbZIP29	13.0164	4.4541	0.132418		C
H	JmbZIP30	0.254373	3.03469	21.533		H
S	JmbZIP31	0	0.0359557	0.0926894
D	JmbZIP32	43.7663	7.32192	11.0145
C	JmbZIP33	26.9229	29.9324	32.749
A	JmbZIP34	10.9534	5.24601	3.46974
I	JmbZIP35	32.9867	24.4525	30.5336
S	JmbZIP36	0	0.155031	0
B	JmbZIP37	14.9911	16.7216	21.6487		B
D	JmbZIP38	69.4886	30.203	27.0403	D
D	JmbZIP39	20.2665	0.014587	0.0434066		D
A	JmbZIP40	0	0	0.028123
J	JmbZIP41	13.2039	4.891	6.5751
J	JmbZIP42	6.63921	0.615751	0.210781		J
D	JmbZIP43	16.127	0.290049	0.179707		D
D	JmbZIP44	29.4009	33.5897	29.6245
B	JmbZIP45	25.8776	11.1333	14.2256
I	JmbZIP46	1.60298	2.68162	2.43773
G	JmbZIP47	10.785	3.73343	8.67857		G
G	JmbZIP48	25.5177	6.79488	10.8286
D	JmbZIP49	93.2915	89.0345	47.3388	D	D
S	JmbZIP50	4.65041	2.04376	0.658048		S
F	JmbZIP51	38.4701	26.4052	38.8644
I	JmbZIP52	3.75926	1.87879	0.582718		I
S	JmbZIP53	4.74483	3.5129	11.8597		S
E	JmbZIP54	6.34589	6.28865	6.0516
A	JmbZIP55	189.969	2.02736	56.6654	A	A
F	JmbZIP56	2.56374	5.80471	6.05501
D	JmbZIP57	29.0478	7.80363	14.2647
E	JmbZIP58	10.3287	0.541351	4.90196		E
A	JmbZIP59	17.3705	10.6176	13.9978
I	JmbZIP60	3.42133	0.964614	1.2451
S	JmbZIP61	100.233	18.3893	8.42319	S	S
C	JmbZIP62	0.479545	3.45888	8.2071		C
K	JmbZIP63	11.4006	5.12451	8.15308
A	JmbZIP64	0.194962	0.0258002	0.0549114
I	JmbZIP65	10.4658	6.77978	12.3242
S	JmbZIP66	7.55235	7.49443	3.24117		S
S	JmbZIP67	0	0	0
C	JmbZIP68	54.5468	14.9915	2.29471	C	C
H	JmbZIP69	2.89369	6.87379	66.7494	H	H
G	JmbZIP70	26.6919	21.3642	28.1192
D	JmbZIP71	68.9613	1.07516	2.99147	D	D
A	JmbZIP72	12.196	8.46796	6.11305
M	JmbZIP73	0	0	0
I	JmbZIP74	2.72911	0.521964	0.106955		I
D	JmbZIP75	13.9234	14.3736	20.7278		D
F	JmbZIP76	7.28073	5.37199	9.64213
D	JmbZIP77	0.778868	0.878681	0	D
I	JmbZIP78	15.895	15.9916	26.5237		I
A	JmbZIP79	19.2767	1.3581	5.11152		A
A	JmbZIP80	26.5889	19.0293	12.9305
Expression data of JmbZIP genes in three different tissue (B-1 /B-2, F-1 /F-2 /F-3 and L-1 /L-2 /L-3).
GeneID	B-1	B-2	F-1	F-2	F-3	L-1	L-2	L-3
JmbZIP1	23.9282	33.8724	27.4142	39.4576	35.8562	28.1442	26.8772	27.7576
JmbZIP2	23.5869	15.4855	17.8652	22.8819	17.7574	28.2831	30.0867	28.6711
JmbZIP3	0	0	1.48407	0.345961	0.363963	28.6211	35.7039	30.3332
JmbZIP4	96.5672	77.2756	20.8269	29.2661	29.6225	50.0611	66.9174	40.6445
JmbZIP5	34.4845	26.082	18.0381	26.1263	19.8101	26.5555	27.2413	27.8436
JmbZIP6	71.7799	112.376	9.47288	20.2187	6.33596	4.62714	5.41967	5.41203
JmbZIP7	0	0	0	0	0	0	0	0
JmbZIP8	97.7532	156.496	23.3334	27.5362	21.3376	18.8847	17.0378	18.5436
JmbZIP9	4.41669	1.99756	9.1179	4.75325	6.8407	0.308439	0.321127	0.0561179
JmbZIP10	71.465	43.7975	63.5586	58.2769	66.1243	11.5332	17.0509	13.6395
JmbZIP11	5.01515	4.9862	6.79699	8.07334	7.09515	12.9707	16.5408	15.7053
JmbZIP12	130.214	69.3853	392.802	607.413	351.876	266.36	254.101	211.946
JmbZIP13	18.0221	13.7812	9.719	6.56765	7.51811	5.15067	4.68087	5.06285
JmbZIP14	15.5912	8.87354	12.151	16.4581	11.9482	13.8987	13.626	12.7834
JmbZIP15	9.02771	5.83287	2.30402	0	1.16874	0.45032	1.03146	0.737389
JmbZIP16	19.3365	19.9114	34.4535	63.3236	40.7644	32.3121	30.453	27.9907
JmbZIP17	0	0	0.0554118	0.121793	0	0	0	0
JmbZIP18	57.1963	55.6699	19.7168	32.4624	23.6109	36.6414	43.0108	42.0398
JmbZIP19	0.285642	0	0.170101	0	0.141195	0	0	0
JmbZIP20	39.033	73.3582	10.0516	7.82461	5.08431	0.110508	0.230108	0
JmbZIP21	0.824072	0	0	0.119847	0	0	0.0599163	0
JmbZIP22	25.347	32.242	28.2446	52.3096	29.9348	19.7628	18.2512	24.9502
JmbZIP23	98.8055	137.59	101.286	207.875	116.6	98.8816	87.432	101.451
JmbZIP24	45.328	70.9275	28.0517	40.7163	28.6491	40.7199	38.5381	35.3316
JmbZIP25	11.094	12.1518	5.59719	7.78981	5.39814	6.34322	6.17564	6.40921
JmbZIP26	13.8555	20.6795	13.1357	14.0973	13.9991	13.678	15.3045	13.8161
JmbZIP27	28.6421	20.5928	14.0284	24.2459	11.1186	46.8637	40.5747	38.1229
JmbZIP28	5.17941	0	0	1.80781	0.256022	0	0	0
JmbZIP29	10.9849	15.048	3.85786	6.26738	3.23707	0	0.276469	0.120784
JmbZIP30	0.508746	0	4.44344	2.77456	1.88608	22.5959	23.1926	18.8105
JmbZIP31	0	0	0	0	0.107867	0.182871	0.0951969	0
JmbZIP32	44.2072	43.3253	7.33851	8.6995	5.92773	10.9712	10.6177	11.4547
JmbZIP33	28.4638	25.382	25.2508	36.0078	28.5386	30.7693	33.0272	34.4507
JmbZIP34	10.0617	11.8451	5.53361	5.21623	4.9882	3.00076	3.82133	3.58712
JmbZIP35	36.2213	29.7521	21.7312	29.5868	22.0393	29.1971	30.8587	31.5449
JmbZIP36	0	0	0	0.362436	0.102656	0	0	0
JmbZIP37	13.1962	16.786	16.9405	18.0111	15.2132	20.7169	22.2887	21.9405
JmbZIP38	77.4314	61.5457	33.6321	27.8182	29.1589	27.8758	25.6781	27.5669
JmbZIP39	8.37736	32.1556	0.0437611	0	0	0.0461867	0	0.084033
JmbZIP40	0	0	0	0	0	0.0843691	0	0
JmbZIP41	14.3424	12.0653	5.96732	4.05491	4.65076	6.15384	7.20786	6.36359
JmbZIP42	8.04975	5.22867	0.509965	0.448352	0.888937	0.287057	0.149433	0.195854
JmbZIP43	10.6265	21.6275	0.690344	0.0842969	0.0955048	0.202391	0.0421434	0.294588
JmbZIP44	28.3287	30.473	29.7138	40.4337	30.6215	29.2939	30.0421	29.5376
JmbZIP45	22.7242	29.0309	11.7945	11.2236	10.3818	14.6741	13.3036	14.699
JmbZIP46	3.20596	0	2.60342	2.41603	3.0254	1.77075	2.54289	2.99955
JmbZIP47	11.9716	9.5984	2.63564	4.3685	4.19617	8.52758	9.54307	7.96505
JmbZIP48	30.7823	20.253	7.26921	6.42568	6.68976	9.0342	12.0974	11.3542
JmbZIP49	117.534	69.0486	64.8725	117.22	85.0108	50.4456	44.2184	47.3524
JmbZIP50	5.03287	4.26796	3.24686	0.914929	1.9695	0.351469	0.823337	0.799338
JmbZIP51	35.2767	41.6634	21.9714	38.0418	19.2025	41.0225	38.6602	36.9103
JmbZIP52	4.77656	2.74195	1.80879	2.08401	1.74357	0.538845	0.593069	0.616242
JmbZIP53	7.60267	1.88698	4.3802	3.31703	2.84146	12.1208	12.2554	11.2031
JmbZIP54	4.61395	8.07784	6.23388	4.8703	7.76176	5.05149	7.17471	5.92862
JmbZIP55	223.814	156.123	3.40088	1.15609	1.52511	51.1791	58.5891	60.2281
JmbZIP56	5.12748	0	5.97413	6.3709	5.0691	6.81902	5.39759	5.9484
JmbZIP57	28.0543	30.0414	8.75727	7.38002	7.27361	14.129	14.0503	14.6146
JmbZIP58	8.20553	12.4519	0.707249	0.329742	0.587061	5.29301	4.30968	5.10318
JmbZIP59	15.6772	19.0639	9.92304	12.3893	9.54049	13.4167	13.1298	15.4468
JmbZIP60	2.02779	4.81487	1.56983	0.973191	0.350822	0.934627	1.06154	1.73913
JmbZIP61	87.6977	112.769	19.9113	20.3816	14.8749	8.52606	9.75197	6.99154
JmbZIP62	0.518983	0.440106	4.06926	4.41541	1.89196	8.42652	6.05631	10.1385
JmbZIP63	11.9047	10.8966	6.45164	4.90543	4.01645	9.62003	8.28464	6.55457
JmbZIP64	0.389924	0	0.0774007	0	0	0	0.127577	0.0371574
JmbZIP65	9.38797	11.5437	6.70871	7.42391	6.20673	11.8993	12.4144	12.6589
JmbZIP66	6.74016	8.36454	6.52652	9.86217	6.09459	3.78854	3.0838	2.85118
JmbZIP67	0	0	0	0	0	0	0	0
JmbZIP68	60.2072	48.8865	15.0527	18.57	11.3517	2.03173	3.05545	1.79695
JmbZIP69	4.51197	1.27541	9.70272	6.64391	4.27474	70.0294	73.3202	56.8987
JmbZIP70	24.3192	29.0646	17.1085	28.89	18.094	26.9004	28.4468	29.0105
JmbZIP71	47.3492	90.5733	1.11585	1.41496	0.694671	2.64983	3.74919	2.5754
JmbZIP72	15.7862	8.60588	7.69407	9.07055	8.63927	7.08701	5.71837	5.53378
JmbZIP73	0	0	0	0	0	0	0	0
JmbZIP74	2.44382	3.01441	0.793807	0.387722	0.384364	0	0.193838	0.127027
JmbZIP75	19.1113	8.73552	13.4526	16.4694	13.1988	22.0924	20.0448	20.046
JmbZIP76	8.5215	6.03996	5.85726	5.35491	4.9038	9.19293	11.1524	8.58106
JmbZIP77	0.842923	0.714813	0.209153	1.33315	1.09374	0	0	0
JmbZIP78	19.4518	12.3381	13.7811	21.217	12.9766	27.599	25.1469	26.8251
JmbZIP79	23.4832	15.0702	1.99057	0.609202	1.47452	4.99962	5.78673	4.5482
JmbZIP80	31.1884	21.9893	21.4753	18.4156	17.1969	12.8117	13.213	12.7669

## Sheet: S7
Table S7 Expression data of JmbZIP genes under three light stress treatments (N, L50, L20).
Group	GeneID	N	L50	L20	Highly expressed genes	Differentially expressed genes (DEGs)
I	JmbZIP1	37.0013	43.0875	40.5813
I	JmbZIP2	20.8247	24.8699	23.7862
H	JmbZIP3	28.7476	27.3389	20.2599
G	JmbZIP4	16.468	16.8954	34.9885		G
G	JmbZIP5	10.9093	14.4621	13.2411
S	JmbZIP6	7.15134	5.6989	5.3592
E	JmbZIP7	0	0.0118227	0.0101283
D	JmbZIP8	6.12699	4.15334	6.04536
S	JmbZIP9	1.51489	3.83233	1.77178		S
A	JmbZIP10	5.85714	5.22558	9.31549
E	JmbZIP11	22.0287	17.2983	14.9923
S	JmbZIP12	114.576	102.753	71.1807	S
I	JmbZIP13	14.6302	13.0251	15.9848
F	JmbZIP14	5.46894	5.22301	4.90996
S	JmbZIP15	3.74644	5.89217	6.25546
D	JmbZIP16	11.5917	4.31328	4.0742		D
A	JmbZIP17	0.108683	0.050313	0.02226
G	JmbZIP18	24.3985	26.6388	27.5197
E	JmbZIP19	6.95845	19.9131	13.8317		E
S	JmbZIP20	1.716	3.59384	6.02826		S
A	JmbZIP21	0.189514	0.233402	0.340605
C	JmbZIP22	19.5543	12.6875	15.7452
S	JmbZIP23	45.2529	43.3171	59.7922	S
K	JmbZIP24	18.6228	13.0042	17.568
A	JmbZIP25	19.1719	9.95755	12.1707		A
I	JmbZIP26	13.1871	11.8084	10.7483
S	JmbZIP27	58.8906	40.0013	42.7647	S
S	JmbZIP28	0.573717	0.929497	0.624911
C	JmbZIP29	0.954321	1.49161	1.52794
H	JmbZIP30	7.45077	15.6439	18.5094		H
S	JmbZIP31	3.35047	5.35749	4.26917
D	JmbZIP32	3.61319	2.21214	2.0756
C	JmbZIP33	17.2151	15.9471	17.3437
A	JmbZIP34	3.90607	4.18303	3.9057
I	JmbZIP35	29.9892	15.1013	18.1899		I
S	JmbZIP36	0.0205764	0	0.017415
B	JmbZIP37	17.0884	15.1457	17.0832
D	JmbZIP38	11.4158	7.53225	8.96082
D	JmbZIP39	0	0	0.0361859
A	JmbZIP40	0	0.00888781	0.0084424
J	JmbZIP41	7.07141	7.33984	8.01194
J	JmbZIP42	0.896788	1.77035	2.09011		J
D	JmbZIP43	0.0309009	0	0.109648		D
D	JmbZIP44	13.4192	13.3155	16.0815
B	JmbZIP45	10.3876	9.59587	13.3553
I	JmbZIP46	1.16195	1.19128	0.883624
G	JmbZIP47	5.08837	5.63813	2.51706		G
G	JmbZIP48	7.82969	8.17712	10.2245
D	JmbZIP49	19.4986	21.8257	20.3655
S	JmbZIP50	2.14113	3.9405	3.89018
F	JmbZIP51	22.8069	23.8958	28.4279
I	JmbZIP52	4.38719	6.81876	5.92477
S	JmbZIP53	5.1757	4.08705	2.41564		S
E	JmbZIP54	12.4732	17.5303	11.7135
A	JmbZIP55	39.7388	6.49716	8.84149		A
F	JmbZIP56	5.68572	1.59682	2.55984		F
D	JmbZIP57	9.13531	5.5822	6.08319
E	JmbZIP58	7.37042	13.2829	10.0566
A	JmbZIP59	8.17456	9.05894	9.68069
I	JmbZIP60	10.2848	17.349	13.5555
S	JmbZIP61	0.672755	0.230866	0.23136
C	JmbZIP62	14.29	8.08073	6.72551		C
K	JmbZIP63	3.52568	3.97262	3.42135
A	JmbZIP64	0.0622133	0.0782076	0.0877762
I	JmbZIP65	6.77853	7.35455	5.66183
S	JmbZIP66	8.13532	13.7633	9.56739
S	JmbZIP67	0	0	0
C	JmbZIP68	5.78261	10.4944	8.46085
H	JmbZIP69	20.348	30.0157	32.0951
G	JmbZIP70	14.087	18.4288	17.2049
D	JmbZIP71	0.623798	0.376653	0.317469
A	JmbZIP72	6.12471	6.86674	6.93832
M	JmbZIP73	0	0	0
I	JmbZIP74	11.0608	24.5188	18.8479		I
D	JmbZIP75	15.7036	15.4954	15.4419
F	JmbZIP76	7.54977	4.57477	5.61352
D	JmbZIP77	1.24388	4.41363	3.71119		D
I	JmbZIP78	21.101	10.7742	12.6199		I
A	JmbZIP79	3.91882	9.38937	16.7569		A
A	JmbZIP80	4.90001	3.66835	7.75513		A
Expression data of JmbZIP genes under three light stress treatments (N-1 /N-2 /N-3, L50-1 /L50-2 /L50-3 and L20-1 /L20-2 /L20-3).
GeneID	N-1	N-2	N-3	L50-1	L50-2	L50-3	L20-1	L20-2	L20-3
JmbZIP1	36.24	36.4857	38.2782	45.7823	42.9227	40.5575	42.54	39.8334	39.3704
JmbZIP2	20.5427	20.9035	21.0278	23.8789	23.7843	26.9464	24.2135	23.5444	23.6009
JmbZIP3	28.1411	28.7546	29.3472	27.1507	26.1623	28.7037	21.1307	20.2061	19.4428
JmbZIP4	15.8756	16.8157	16.7127	16.4075	16.3958	17.8829	35.1823	33.9036	35.8794
JmbZIP5	10.0929	11.843	10.792	14.9953	14.2771	14.114	13.0128	12.5955	14.1149
JmbZIP6	6.45726	7.38541	7.61135	5.0137	5.74582	6.33717	6.15149	4.244	5.68211
JmbZIP7	0	0	0	0.0354682	0	0	0	0	0.0303849
JmbZIP8	6.35995	6.01936	6.00167	4.37534	3.87112	4.21356	6.10961	5.85996	6.1665
JmbZIP9	1.86001	0.962721	1.72195	3.31421	4.87847	3.30431	1.8148	1.86381	1.63672
JmbZIP10	5.65174	5.89064	6.02904	4.73172	5.41819	5.52683	9.68162	8.80653	9.45833
JmbZIP11	21.9156	21.2937	22.8768	16.7287	17.3027	17.8634	15.1181	14.7232	15.1355
JmbZIP12	114.186	110.503	119.041	100.265	102.019	105.974	70.578	69.8974	73.0667
JmbZIP13	14.9071	14.2281	14.7553	12.8567	13.2127	13.0057	16.1697	15.1928	16.5921
JmbZIP14	5.34196	5.52069	5.54418	4.919	5.30568	5.44435	4.73829	4.99412	4.99745
JmbZIP15	3.60234	3.51393	4.12305	5.86342	6.38575	5.42734	5.94809	6.96616	5.85213
JmbZIP16	11.4699	11.3239	11.9813	3.93227	4.34002	4.66754	3.92341	3.84677	4.45242
JmbZIP17	0.251912	0.0414868	0.03265	0	0.0797421	0.0711968	0.0351127	0	0.0316673
JmbZIP18	22.784	25.4284	24.983	25.479	25.8551	28.5822	27.653	26.7154	28.1908
JmbZIP19	7.65945	6.83471	6.38118	22.8462	22.0311	14.8619	12.18	15.8026	13.5124
JmbZIP20	1.83602	1.64624	1.66575	3.42257	3.39026	3.96868	7.43097	5.20859	5.44523
JmbZIP21	0.212475	0.163296	0.192771	0.254623	0.235405	0.210179	0.310966	0.243426	0.467422
JmbZIP22	19.6989	19.0706	19.8934	12.9491	12.7534	12.3601	15.9232	15.9714	15.341
JmbZIP23	46.1779	42.2599	47.321	45.3667	41.5054	43.0791	61.1729	60.2253	57.9785
JmbZIP24	17.8383	19.6466	18.3835	12.7295	13.4696	12.8136	18.1461	16.9665	17.5914
JmbZIP25	19.1588	18.9608	19.3961	9.51834	9.37527	10.9791	12.8643	11.5869	12.0608
JmbZIP26	13.2038	13.3929	12.9646	11.3315	11.5415	12.5522	10.4429	10.749	11.0529
JmbZIP27	58.3973	60.7048	57.5698	39.7626	38.7529	41.4884	41.5684	40.4774	46.2484
JmbZIP28	0.868033	0.307902	0.545216	0.960205	1.03569	0.792601	0.58634	0.52456	0.763832
JmbZIP29	1.14382	0.879071	0.840077	1.62247	1.47846	1.37391	1.51459	1.63136	1.43787
JmbZIP30	7.14893	8.24139	6.96199	19.2674	17.8028	9.86139	15.0382	20.8676	19.6225
JmbZIP31	3.6572	3.17827	3.21595	5.08581	4.36355	6.62311	4.22707	3.48087	5.09957
JmbZIP32	3.7689	3.54337	3.52728	2.18936	2.14863	2.29843	2.09749	2.01223	2.11707
JmbZIP33	17.3449	17.7059	16.5945	15.1739	17.1002	15.5671	17.0895	18.6302	16.3114
JmbZIP34	3.7159	4.35411	3.6482	4.38117	4.59031	3.57762	3.4618	4.23346	4.02183
JmbZIP35	30.2789	30.2229	29.4657	16.0885	17.678	11.5374	16.3038	19.1029	19.1631
JmbZIP36	0	0.0617291	0	0	0	0	0.052245	0	0
JmbZIP37	17.2585	17.7799	16.2267	15.3822	16.393	13.662	15.8672	17.3985	17.9838
JmbZIP38	11.5197	11.2799	11.4477	7.332	7.42171	7.84303	9.13965	8.84286	8.89995
JmbZIP39	0	0	0	0	0	0	0.02773	0.0558186	0.0250091
JmbZIP40	0	0	0	0.0266634	0	0	0.0253272	0	0
JmbZIP41	7.02618	7.19611	6.99193	6.9436	7.96471	7.1112	7.37498	8.64282	8.01804
JmbZIP42	0.750717	1.01816	0.921486	1.63295	1.71239	1.96571	2.45593	1.92974	1.88465
JmbZIP43	0.0249081	0	0.0677947	0	0	0	0.121514	0.0978393	0.10959
JmbZIP44	12.967	13.6953	13.5952	12.3487	13.8783	13.7194	15.6397	15.6362	16.9687
JmbZIP45	10.0822	10.5411	10.5395	9.60063	9.30154	9.88545	12.7079	13.2633	14.0947
JmbZIP46	1.35264	1.21282	0.920399	1.08064	1.41536	1.07785	0.806521	0.885529	0.958823
JmbZIP47	5.64027	4.78768	4.83717	5.15941	5.56499	6.18998	2.29984	2.53515	2.71618
JmbZIP48	7.59467	7.59183	8.30258	8.15242	7.58042	8.79852	10.4142	9.55764	10.7018
JmbZIP49	19.2864	18.711	20.4984	21.5828	21.0292	22.865	20.9572	19.91	20.2294
JmbZIP50	2.5953	1.62062	2.20746	4.66519	3.89375	3.26255	3.32355	4.77861	3.56837
JmbZIP51	23.1257	22.6267	22.6682	23.6216	22.7858	25.2798	28.1506	28.1156	29.0176
JmbZIP52	4.47154	4.52142	4.1686	6.35435	6.97982	7.12212	6.35942	5.23764	6.17724
JmbZIP53	5.52214	4.40935	5.59562	3.90423	3.84035	4.51657	2.37908	2.51184	2.356
JmbZIP54	12.568	12.3871	12.4644	17.344	17.0067	18.2401	11.4575	11.6446	12.0386
JmbZIP55	38.8116	39.5206	40.8843	6.4601	6.01399	7.01741	8.93058	8.66665	8.92725
JmbZIP56	5.46063	5.59932	5.99722	1.80078	1.36919	1.62048	2.66395	2.51184	2.50372
JmbZIP57	8.94246	9.3852	9.07826	5.85654	5.65695	5.23313	6.22036	5.74524	6.28395
JmbZIP58	7.65542	6.97999	7.47586	12.6959	13.6322	13.5207	10.4299	10.3333	9.40652
JmbZIP59	7.56948	8.61631	8.33789	9.28318	8.57648	9.31715	9.95276	9.81114	9.27817
JmbZIP60	9.85545	10.3971	10.6017	17.1585	17.8991	16.9895	13.0593	14.1962	13.4111
JmbZIP61	0.738941	0.340745	0.93858	0.227706	0.245606	0.219286	0.216294	0.217692	0.260094
JmbZIP62	13.4649	15.5803	13.8248	8.65923	8.6172	6.96576	7.19711	6.20883	6.77057
JmbZIP63	3.87335	3.14534	3.55835	4.25384	3.83253	3.83149	3.3276	3.42088	3.51556
JmbZIP64	0.025134	0.1159	0.0456064	0.0516339	0.0835394	0.0994496	0.0735695	0.123408	0.0663506
JmbZIP65	7.1255	6.9238	6.28628	7.10156	7.37488	7.58723	5.57956	5.48193	5.92401
JmbZIP66	8.32898	8.13585	7.94114	13.5187	12.656	15.1152	8.89164	9.73997	10.0706
JmbZIP67	0	0	0	0	0	0	0	0	0
JmbZIP68	5.57389	5.20459	6.56936	9.82761	10.5424	11.1132	8.47105	8.64518	8.26632
JmbZIP69	20.8918	21.6815	18.4706	30.7701	29.6445	29.6324	32.3495	29.9406	33.9952
JmbZIP70	13.4829	14.6444	14.1337	18.6714	17.1876	19.4272	17.1651	16.7816	17.6679
JmbZIP71	0.655013	0.546248	0.670133	0.314932	0.401451	0.413574	0.258356	0.424254	0.269796
JmbZIP72	6.14169	6.34707	5.88536	6.90583	7.02593	6.66846	6.93205	6.65568	7.22722
JmbZIP73	0	0	0	0	0	0	0	0	0
JmbZIP74	10.9409	11.094	11.1476	24.0356	27.7338	21.787	17.2141	20.9817	18.3478
JmbZIP75	15.1496	15.1885	16.7727	15.5074	15.0422	15.9366	14.645	15.1515	16.5293
JmbZIP76	7.34569	7.31518	7.98844	5.01896	4.19637	4.50899	5.47135	5.82875	5.54047
JmbZIP77	0.97801	1.47197	1.28167	4.32529	4.45461	4.46097	3.6049	3.89499	3.63367
JmbZIP78	22.0799	24.6314	16.5918	11.12	13.2365	7.9661	9.94609	15.6963	12.2173
JmbZIP79	4.07472	3.79188	3.88985	9.78283	9.48217	8.90311	16.3179	16.0537	17.8991
JmbZIP80	4.68931	5.19181	4.81889	3.71985	3.86824	3.41697	7.31148	8.2159	7.73801

## Sheet: S8
Table S8 Expression data of JmbZIP genes in three periods of female flower development (F-S1, F-S2 and F-S3).
Group	GeneID	F-S1	F-S2	F-S3	Highly expressed genes	Differentially expressed genes (DEGs)
I	JmbZIP1	40.725	50.8903	51.5629	I
I	JmbZIP2	24.9875	25.3071	25.2412
H	JmbZIP3	4.09139	5.55317	6.12831
G	JmbZIP4	40.4337	24.0642	27.6387
G	JmbZIP5	8.36788	7.37998	5.68432
S	JmbZIP6	3.42147	4.2226	9.8991		S
E	JmbZIP7	0.0138958	0	0
D	JmbZIP8	0.689758	0.303873	0.286824
S	JmbZIP9	2.68287	2.22761	1.61068
A	JmbZIP10	10.929	6.19467	6.69258
E	JmbZIP11	11.0381	9.84456	11.2196
S	JmbZIP12	103.181	178.096	203.198	S
I	JmbZIP13	21.6686	15.1856	14.1647
F	JmbZIP14	6.63404	7.19234	7.02288
S	JmbZIP15	1.41394	0	0.0217835		S
D	JmbZIP16	4.62887	4.01586	2.67283
A	JmbZIP17	0.0999596	0.0885518	0.0739591
G	JmbZIP18	31.2423	29.6188	28.186
E	JmbZIP19	16.4391	17.0531	19.0376
S	JmbZIP20	71.4435	38.2331	32.1986
A	JmbZIP21	4.95243	1.93809	1.06306		A
C	JmbZIP22	20.238	10.2042	7.86372		C
S	JmbZIP23	46.5302	35.8638	33.7793
K	JmbZIP24	20.2629	19.6915	24.6243
A	JmbZIP25	7.30762	3.58083	3.85354
I	JmbZIP26	12.2852	8.95075	10.2038
S	JmbZIP27	17.4041	23.1962	28.7243
S	JmbZIP28	0.844147	0.566575	0.567961
C	JmbZIP29	4.00628	5.74497	7.12104
H	JmbZIP30	26.5212	23.5989	20.7317
S	JmbZIP31	12.6216	4.83027	1.1755		S
D	JmbZIP32	0.739953	0.639674	0.513304
C	JmbZIP33	23.562	34.2802	39.6903
A	JmbZIP34	8.52154	7.74709	6.97928
I	JmbZIP35	11.2971	9.2191	13.5378
S	JmbZIP36	0	0.0448384	0.0222216
B	JmbZIP37	16.222	11.7056	13.0102
D	JmbZIP38	8.61315	4.87754	3.19908		D
D	JmbZIP39	0.0656552	0	0.0117946
A	JmbZIP40	0.2175	0	0.149433
J	JmbZIP41	11.094	8.73592	8.47609
J	JmbZIP42	5.30436	4.28129	5.6157
D	JmbZIP43	0.126809	0.00973314	0.0403064
D	JmbZIP44	12.2282	11.0385	10.7714
B	JmbZIP45	12.7023	9.21962	12.2073
I	JmbZIP46	1.5787	1.88887	3.9562		I
G	JmbZIP47	3.36985	7.89365	6.01164		G
G	JmbZIP48	9.67763	9.93022	8.5179
D	JmbZIP49	16.5259	10.6916	10.0939
S	JmbZIP50	0.495996	0.11168	0.0449899
F	JmbZIP51	27.6857	28.5729	32.1226
I	JmbZIP52	10.7408	6.84342	8.2065
S	JmbZIP53	9.69457	3.02849	5.91518		S
E	JmbZIP54	10.7298	10.1489	12.7988
A	JmbZIP55	3.79849	3.37679	2.36046
F	JmbZIP56	0.26225	0.32952	0.327053
D	JmbZIP57	9.35074	8.52226	10.4178
E	JmbZIP58	18.5415	20.3033	16.5673
A	JmbZIP59	11.8998	12.5772	10.4229
I	JmbZIP60	10.2439	10.3874	10.6119
S	JmbZIP61	21.7809	29.0993	21.3605
C	JmbZIP62	4.58805	2.09682	1.42103		C
K	JmbZIP63	9.23412	4.00571	9.03333		K
A	JmbZIP64	1.73969	0.669494	1.38566
I	JmbZIP65	12.1198	11.589	10.5623
S	JmbZIP66	3.91356	13.9065	46.8484		S
S	JmbZIP67	0	0.0315237	0.176488
C	JmbZIP68	21.3203	15.2205	15.9357
H	JmbZIP69	20.296	17.2484	14.6937
G	JmbZIP70	21.9034	20.6849	18.498
D	JmbZIP71	0.286162	0.102217	0.146966
A	JmbZIP72	7.84626	7.04976	6.14177
M	JmbZIP73	0	0	0
I	JmbZIP74	27.0553	26.6335	23.9158
D	JmbZIP75	15.5656	15.9046	14.0619
F	JmbZIP76	0.914731	1.65168	1.16255
D	JmbZIP77	11.9773	0.655161	0.788584		D
I	JmbZIP78	8.70768	4.10917	5.82043
A	JmbZIP79	8.18157	7.78289	7.83179
A	JmbZIP80	7.119	4.33953	3.35607
Expression data of JmbZIP genes in three periods of female flower development (F-S1-1 /F-S1-2 /F-S1-3, F-S2-1 /F-S2-2 /F-S2-3 and F-S3-1 /F-S3-2 /F-S3-3)
GeneID	F-S1-1	F-S1-2	F-S1-3	F-S2-1	F-S2-2	F-S2-3	F-S3-1	F-S3-2	F-S3-3
JmbZIP1	46.1228	44.2351	31.8169	53.1049	50.5618	49.0041	52.4576	51.6694	50.5617
JmbZIP2	25.8651	28.1537	20.9437	24.1554	22.3616	29.4043	26.02	23.7443	25.9594
JmbZIP3	2.25866	4.09161	5.9239	5.8325	7.09495	3.73206	6.50516	5.07995	6.79982
JmbZIP4	27.5563	40.2443	53.5004	24.132	25.3185	22.7422	29.46	19.8168	33.6392
JmbZIP5	4.98498	5.35896	14.7597	7.08206	8.05042	7.00746	5.37477	6.51734	5.16084
JmbZIP6	3.90323	2.73953	3.62164	3.93034	3.6711	5.06636	6.55286	15.1685	7.97594
JmbZIP7	0	0	0.0416874	0	0	0	0	0	0
JmbZIP8	0.199445	0.282039	1.58779	0.278186	0.288264	0.34517	0.270178	0.370345	0.219947
JmbZIP9	4.5425	2.72702	0.779069	2.39634	2.46203	1.82446	0.949942	2.41707	1.46503
JmbZIP10	2.05399	2.20934	28.5237	6.63307	6.85326	5.09766	6.82963	7.86641	5.3817
JmbZIP11	10.5963	10.9847	11.5334	9.86643	9.94481	9.72243	11.4096	11.8959	10.3532
JmbZIP12	154.371	105.71	49.463	176.556	183.159	174.573	178.528	225.352	205.713
JmbZIP13	11.7805	14.1666	39.0587	14.5513	16.2378	14.7675	14.5189	15.2344	12.7407
JmbZIP14	6.4724	6.63845	6.79126	7.24729	7.19766	7.13206	6.92051	7.39667	6.75147
JmbZIP15	1.25133	2.45523	0.535266	0	0	0	0	0.0653505	0
JmbZIP16	2.49596	2.46953	8.92111	3.766	4.17646	4.10512	2.32081	3.49936	2.19834
JmbZIP17	0.0406276	0.172357	0.0868939	0.139093	0	0.126562	0.0450297	0.0424354	0.134412
JmbZIP18	28.3421	25.0873	40.2975	29.4759	34.7999	24.5807	29.0422	30.59	24.9259
JmbZIP19	20.9941	20.9434	7.37992	17.4589	15.0515	18.6488	18.5229	11.724	26.8657
JmbZIP20	112.313	42.9085	59.1092	41.6142	39.445	33.6402	23.6541	53.7237	19.2179
JmbZIP21	3.83795	1.31443	9.70491	1.77933	2.16684	1.86811	0.708966	1.378	1.10221
JmbZIP22	14.0225	13.316	33.3757	10.6444	11.6104	8.35778	7.08558	8.66962	7.83598
JmbZIP23	24.7642	51.6305	63.196	41.0787	42.4325	24.0803	32.078	31.3999	37.86
JmbZIP24	14.3992	23.9364	22.4532	20.2549	19.3503	19.4694	25.0369	21.3118	27.5242
JmbZIP25	5.46616	4.406	12.0507	3.18618	4.01098	3.54533	3.61642	4.54994	3.39427
JmbZIP26	10.002	11.3096	15.5439	9.1499	9.05848	8.64388	10.2454	9.95844	10.4076
JmbZIP27	22.9272	24.0761	5.20891	22.7001	19.0819	27.8068	26.3154	29.6266	30.231
JmbZIP28	0.603051	0.639591	1.2898	0.430127	0.408566	0.861031	0.417746	0.787356	0.498782
JmbZIP29	3.93539	4.53253	3.55091	5.75419	6.53225	4.94847	6.64492	9.05594	5.66226
JmbZIP30	22.287	25.208	32.0685	22.4766	20.9486	27.3714	19.86	19.7985	22.5367
JmbZIP31	17.3408	15.1578	5.36625	4.34931	2.75419	7.3873	0.492812	2.12306	0.910636
JmbZIP32	0.54735	0.744811	0.927697	0.648208	0.638106	0.632707	0.629549	0.625639	0.284724
JmbZIP33	22.2933	24.2783	24.1144	35.5787	35.5313	31.7304	39.572	43.9164	35.5824
JmbZIP34	8.07996	6.5779	10.9068	7.51039	7.79689	7.93399	7.11279	7.08989	6.73516
JmbZIP35	7.06829	6.01731	20.8056	8.68684	9.22516	9.7453	14.201	13.0125	13.3999
JmbZIP36	0	0	0	0.0689866	0.0655285	0	0	0	0.0666649
JmbZIP37	13.4062	10.6404	24.6194	11.4924	12.0258	11.5986	13.0382	12.8941	13.0983
JmbZIP38	7.55014	5.58824	12.7011	5.17823	5.63093	3.82345	2.80314	3.69053	3.10355
JmbZIP39	0.128342	0	0.0686239	0	0	0	0	0	0.0353837
JmbZIP40	0.0586104	0.186485	0.407404	0	0	0	0.194883	0.0918274	0.161588
JmbZIP41	7.98225	7.06673	18.2331	8.86162	10.0285	7.31765	8.92117	9.12233	7.38477
JmbZIP42	3.26543	1.71842	10.9292	4.55147	3.91801	4.37438	5.85709	5.51965	5.47038
JmbZIP43	0.140599	0.0894709	0.150356	0	0	0.0291994	0.0311666	0.058742	0.0310104
JmbZIP44	10.2994	8.33723	18.0481	10.9665	11.5124	10.6365	10.8108	11.9055	9.59783
JmbZIP45	7.44499	6.21058	24.4514	9.32953	9.85515	8.47418	12.1871	12.8458	11.5892
JmbZIP46	1.48463	1.75454	1.49693	1.50063	1.65532	2.51065	3.05591	5.53818	3.27449
JmbZIP47	2.94617	2.25112	4.91226	8.31507	8.68809	6.67779	5.26677	7.21337	5.55479
JmbZIP48	7.87875	9.01152	12.1426	9.7846	10.8222	9.18384	8.28297	9.54037	7.73036
JmbZIP49	14.2855	12.1165	23.1756	11.208	11.1741	9.69262	9.40104	10.7881	10.0924
JmbZIP50	0.0610405	1.10056	0.326382	0.139319	0.132336	0.0633841	0.0676544	0	0.0673153
JmbZIP51	26.5856	25.5069	30.9645	29.794	30.779	25.1457	30.7333	33.9779	31.6567
JmbZIP52	5.85024	11.2865	15.0858	6.24913	7.10682	7.17432	8.29778	7.85323	8.4685
JmbZIP53	15.8958	10.5905	2.59745	2.95665	3.13025	2.99855	5.5337	6.22968	5.98216
JmbZIP54	12.3256	12.5899	7.27382	9.17132	10.6136	10.6619	12.2445	14.2316	11.9204
JmbZIP55	1.70108	1.36712	8.32729	3.46053	3.89409	2.77575	2.71684	2.38374	1.98081
JmbZIP56	0.129784	0.275295	0.381672	0.370274	0.281371	0.336916	0.395576	0.406676	0.178906
JmbZIP57	8.85459	6.89473	12.3029	8.52428	8.10567	8.93683	10.4263	10.7621	10.065
JmbZIP58	21.9363	16.6824	17.0057	19.3312	22.1777	19.4009	15.2915	19.3343	15.0762
JmbZIP59	12.2263	11.8256	11.6476	12.1349	12.32	13.2769	10.5212	12.7478	7.99968
JmbZIP60	11.5099	11.237	7.98481	11.5185	9.46949	10.1743	9.51869	11.2514	11.0658
JmbZIP61	29.6148	16.2797	19.448	30.3693	29.2087	27.72	19.1394	23.8747	21.0675
JmbZIP62	4.0599	3.5048	6.19945	1.96102	2.70196	1.62748	1.08832	1.69622	1.47853
JmbZIP63	6.1604	8.98379	12.5582	5.17854	5.06802	1.77057	8.96161	5.94618	12.1922
JmbZIP64	1.27687	0.300941	3.64127	0.777155	0.553649	0.677678	1.13218	2.43027	0.594542
JmbZIP65	13.9707	13.6217	8.76688	11.1487	10.8491	12.7691	10.241	11.9343	9.51158
JmbZIP66	5.81402	4.21237	1.71429	16.41	14.0053	11.3043	43.7554	36.2614	60.5285
JmbZIP67	0	0	0	0.094571	0	0	0.0918487	0.346228	0.0913884
JmbZIP68	20.0344	16.6951	27.2315	14.3399	15.3423	15.9792	16.0563	16.7693	14.9814
JmbZIP69	19.3719	18.1081	23.4082	17.1737	18.0925	16.4789	14.2533	13.7751	16.0526
JmbZIP70	23.1805	17.4857	25.044	19.5263	22.3047	20.2238	17.5211	19.7105	18.2624
JmbZIP71	0.188801	0.400482	0.269204	0.10773	0.06822	0.1307	0.156943	0.197202	0.0867538
JmbZIP72	8.71829	6.37468	8.4458	7.30399	7.58273	6.26255	5.8205	7.2207	5.38412
JmbZIP73	0	0	0	0	0	0	0	0	0
JmbZIP74	31.9461	23.148	26.0718	24.9443	25.3763	29.5801	24.0829	25.7349	21.9297
JmbZIP75	14.2624	13.9968	18.4376	14.8355	15.6101	17.2681	13.0966	15.1443	13.9447
JmbZIP76	0.851497	0.922724	0.969973	1.83784	1.90624	1.21095	0.964275	1.60476	0.918615
JmbZIP77	16.1937	8.65251	11.0858	0.665011	0.631676	0.668795	0.407916	1.28138	0.676453
JmbZIP78	5.45491	3.85696	16.8112	4.30771	4.29138	3.72843	5.53576	6.4429	5.48263
JmbZIP79	7.61144	6.89701	10.0362	7.37905	7.04922	8.9204	8.16997	7.58349	7.74193
JmbZIP80	2.74657	2.59056	16.0199	4.68963	4.69319	3.63578	3.32302	3.21917	3.52602

## Sheet: S9
Table S9 Expression data of JmbZIP genes in three periods of male flower development (M-S1, M-S2 and M-S3).
Group	GeneID	M-S1	M-S2	M-S3	Highly expressed genes	Differentially expressed genes (DEGs)
I	JmbZIP1	49.6192	46.4803	72.8402	I
I	JmbZIP2	36.9939	18.5592	20.2749
H	JmbZIP3	2.40504	5.59889	5.79329		H
G	JmbZIP4	28.4186	40.1894	29.7923
G	JmbZIP5	2.98833	5.95617	7.28728		G
S	JmbZIP6	1.8447	4.46942	7.32326		S
E	JmbZIP7	0.0142116	0	15.5608		E
D	JmbZIP8	0.852034	1.28996	4.12027		D
S	JmbZIP9	1.91505	2.61926	1.33145
A	JmbZIP10	4.28195	2.65601	0.815262		A
E	JmbZIP11	13.3374	14.8399	17.4971
S	JmbZIP12	122.656	234.335	191.215	S	S
I	JmbZIP13	12.5416	12.989	8.08439
F	JmbZIP14	6.3404	6.82935	6.16814
S	JmbZIP15	0	3.08344	5.93141		S
D	JmbZIP16	3.70734	2.87293	1.37775		D
A	JmbZIP17	0.218253	2.39893	2.24141		A
G	JmbZIP18	36.0517	25.0959	21.5257
E	JmbZIP19	25.1965	11.4208	4.44411		E
S	JmbZIP20	42.963	2.84423	10.9534		S
A	JmbZIP21	3.78615	0.421344	0.118913		A
C	JmbZIP22	9.88318	11.6402	9.83628
S	JmbZIP23	29.0517	46.0949	36.4157
K	JmbZIP24	21.2221	19.6821	30.0283
A	JmbZIP25	7.65555	2.42056	1.98389		A
I	JmbZIP26	11.0825	13.8329	7.38531
S	JmbZIP27	24.255	35.3564	21.1479
S	JmbZIP28	0.613351	0.616436	0.366857
C	JmbZIP29	4.56945	5.26976	9.41734		C
H	JmbZIP30	17.8039	15.287	2.96347		H
S	JmbZIP31	7.58032	1.94444	0.0828293		S
D	JmbZIP32	1.0543	0.431309	0.394245		D
C	JmbZIP33	28.7702	34.499	45.974		C
A	JmbZIP34	9.41386	10.5039	13.0542
I	JmbZIP35	9.34118	11.8469	13.1484
S	JmbZIP36	0.04729	0.179755	0.483233		S
B	JmbZIP37	16.1339	17.1004	16.29
D	JmbZIP38	6.85898	5.96951	7.45711
D	JmbZIP39	19.1416	10.0389	11.3443
A	JmbZIP40	0.524177	0.306671	0.0765081		A
J	JmbZIP41	9.77053	7.77387	4.64528
J	JmbZIP42	4.94163	2.83444	1.97483		J
D	JmbZIP43	28.1087	23.5424	18.7441
D	JmbZIP44	11.4997	8.70856	8.82068
B	JmbZIP45	9.21719	12.3294	13.6609
I	JmbZIP46	1.39631	1.35261	0.0155421		I
G	JmbZIP47	5.97242	11.4495	10.9389		G
G	JmbZIP48	7.61464	8.62812	3.2507		G
D	JmbZIP49	10.4104	15.6694	10.1092
S	JmbZIP50	0.163956	0.158466	0.178549
F	JmbZIP51	30.0889	24.4915	26.2998
I	JmbZIP52	8.16476	9.06983	5.0246
S	JmbZIP53	3.38832	4.56461	4.76785
E	JmbZIP54	10.4935	12.8704	15.3143
A	JmbZIP55	2.05663	1.37219	1.32002
F	JmbZIP56	1.70423	1.72587	0.25368		F
D	JmbZIP57	7.47151	4.21212	3.77496
E	JmbZIP58	33.0691	11.765	5.9983		E
A	JmbZIP59	8.78686	8.43892	9.10875
I	JmbZIP60	12.6393	10.7555	10.6984
S	JmbZIP61	36.0881	17.743	36.0378		S
C	JmbZIP62	2.8796	1.89345	1.55149
K	JmbZIP63	3.9083	7.33541	9.05074		K
A	JmbZIP64	0.561739	0.231383	7.9402		A
I	JmbZIP65	15.2719	8.94275	6.15374		I
S	JmbZIP66	14.8998	70.1439	189.016	S	S
S	JmbZIP67	0.0671272	0.0933598	0.0258239
C	JmbZIP68	16.43	28.343	24.3024
H	JmbZIP69	20.2064	17.2856	7.88704		H
G	JmbZIP70	24.7983	16.7601	14.2108
D	JmbZIP71	84.1134	15.2813	8.33881	D	D
A	JmbZIP72	7.31148	7.2714	6.39203
M	JmbZIP73	0	0	0
I	JmbZIP74	38.8045	23.7656	23.6054
D	JmbZIP75	12.3456	9.47252	5.9942
F	JmbZIP76	1.32484	0.784079	1.35744		F
D	JmbZIP77	32.1097	3.18272	0.231832		D
I	JmbZIP78	5.56083	5.1254	6.47845
A	JmbZIP79	6.30596	4.44088	4.25293
A	JmbZIP80	3.54236	4.29167	4.3483
Expression data of JmbZIP genes in three periods of male flower development (M-S1-1 /M-S1-2 /M-S1-3, M-S2-1 /M-S2-2 /M-S2-3 and M-S3-1 /M-S3-2 /M-S3-3)
GeneID	M-S1-1	M-S1-2	M-S1-3	M-S2-1	M-S2-2	M-S2-3	M-S3-1	M-S3-2	M-S3-3
JmbZIP1	52.7764	49.1547	46.9266	50.6686	42.7052	46.0672	79.0323	74.4516	65.0366
JmbZIP2	35.0603	38.9118	37.0095	19.7132	16.964	19.0003	20.0149	21.17	19.64
JmbZIP3	2.68429	2.77682	1.75402	7.05927	4.30138	5.43602	4.40371	6.93438	6.04176
JmbZIP4	26.4098	30.1382	28.7078	44.6735	36.9645	38.9302	38.7132	31.8937	18.7699
JmbZIP5	2.26622	3.82014	2.87862	5.62196	6.8208	5.42573	7.7161	8.02716	6.11858
JmbZIP6	1.95285	1.63224	1.94901	4.3484	6.26745	2.79241	9.21192	10.7724	1.98548
JmbZIP7	0	0.0426347	0	0	0	0	39.5504	7.132	0
JmbZIP8	0.888563	1.09066	0.576879	1.55713	1.42633	0.886406	4.11669	4.61865	3.62548
JmbZIP9	1.7183	1.3592	2.66765	4.23445	1.72389	1.89943	0.141316	0.80828	3.04474
JmbZIP10	4.1418	3.82372	4.88031	2.28707	2.84629	2.83467	0.656515	0.604469	1.1848
JmbZIP11	14.4652	12.0157	13.5313	15.2122	13.7843	15.523	18.9376	18.9416	14.612
JmbZIP12	127.663	127.275	113.028	225.555	267.391	210.058	178.493	194.27	200.883
JmbZIP13	11.8269	13.1164	12.6813	13.5997	10.9434	14.4237	5.03305	6.54864	12.6715
JmbZIP14	5.51426	7.11215	6.39481	6.48744	7.03646	6.96414	4.25199	5.02675	9.22569
JmbZIP15	0	0	0	7.48745	0.0719107	1.69096	0.412644	1.12108	16.2605
JmbZIP16	3.41944	3.66419	4.03839	2.88746	3.19603	2.53531	0.975909	1.10584	2.05149
JmbZIP17	0.296188	0.266605	0.0919662	4.59435	0.186781	2.41566	0.714535	0.996179	5.01352
JmbZIP18	35.1735	35.0527	37.9289	25.285	23.622	26.3809	22.1605	21.8199	20.5969
JmbZIP19	32.5807	26.9168	16.092	8.26132	16.2934	9.70757	5.75782	3.99897	3.57553
JmbZIP20	48.318	49.1176	31.4536	1.0957	6.44108	0.995902	15.0206	12.9593	4.88024
JmbZIP21	4.80903	2.92954	3.61989	0.131678	0.873038	0.259316	0.131835	0.0754051	0.149498
JmbZIP22	11.3077	9.42184	8.91996	9.32004	15.1771	10.4233	9.7689	9.90326	9.83669
JmbZIP23	28.3609	33.5411	25.2532	33.637	64.1629	40.4848	33.3443	45.1384	30.7644
JmbZIP24	18.6373	23.2762	21.7528	20.8992	17.3478	20.7993	29.0961	28.8345	32.1542
JmbZIP25	8.56264	6.7325	7.67152	2.19741	2.60966	2.45462	1.12774	1.44339	3.38053
JmbZIP26	11.663	11.4509	10.1337	11.92	16.1498	13.4288	6.38383	6.57239	9.19971
JmbZIP27	26.5364	21.433	24.7956	32.6588	40.1259	33.2844	13.871	23.3312	26.2416
JmbZIP28	0.915922	0.412221	0.511909	0.662093	0.779755	0.40746	0.745742	0.284359	0.0704712
JmbZIP29	4.07192	4.06874	5.56769	4.79326	6.39599	4.62002	13.2141	10.5541	4.48384
JmbZIP30	15.2043	19.4354	18.772	18.4534	11.3185	16.0891	1.46501	2.16466	5.26073
JmbZIP31	8.10382	7.01655	7.62059	1.32503	3.06624	1.44204	0.0698213	0.059903	0.118764
JmbZIP32	1.07915	0.914893	1.16887	0.498892	0.41544	0.379594	0.397319	0.389576	0.39584
JmbZIP33	27.5027	28.9596	29.8482	33.6662	31.464	38.3669	46.5222	49.3181	42.0816
JmbZIP34	9.48263	9.20443	9.55453	11.2165	8.52434	11.7708	13.6159	14.2082	11.3385
JmbZIP35	9.47876	9.1267	9.41809	10.2	13.1504	12.1902	10.9657	14.4018	14.0776
JmbZIP36	0.0734508	0	0.0684193	0.265477	0.208437	0.0653511	0.598034	0.456073	0.395592
JmbZIP37	17.9934	14.6485	15.7598	18.2008	14.0723	19.028	14.4307	15.622	18.8172
JmbZIP38	7.29084	6.90163	6.38449	5.71679	6.01314	6.17859	8.12205	8.58176	5.66753
JmbZIP39	12.2804	16.5282	28.6161	11.6248	6.49041	12.0015	9.27567	11.6193	13.138
JmbZIP40	0.427287	0.448713	0.696531	0.321743	0.471546	0.126723	0.0644253	0.0829102	0.0821888
JmbZIP41	9.00896	11.2871	9.01556	9.1671	7.00554	7.14897	3.7997	4.07887	6.05726
JmbZIP42	5.17916	5.75237	3.89336	3.14725	3.06552	2.29054	1.8084	1.69256	2.42353
JmbZIP43	20.8419	26.7564	36.7278	21.364	26.3727	22.8906	17.6494	17.2107	21.3722
JmbZIP44	11.5884	11.3171	11.5935	8.66578	8.9704	8.48948	7.58277	9.15326	9.72601
JmbZIP45	9.02865	8.72192	9.901	11.2077	13.9708	11.8096	17.0597	11.2878	12.6351
JmbZIP46	0.979261	1.57734	1.63232	1.21084	1.60885	1.23813	0.0466264	0	0
JmbZIP47	6.00474	5.92471	5.98782	10.469	14.5642	9.31526	7.38232	12.966	12.4682
JmbZIP48	7.5083	8.36351	6.97212	7.06003	11.4968	7.32749	3.35379	2.95022	3.44808
JmbZIP49	10.6759	10.5417	10.0135	14.4811	13.5736	18.9534	10.5726	11.7116	8.04331
JmbZIP50	0.222502	0.200279	0.0690868	0.335084	0.140314	0	0.134193	0.230261	0.171193
JmbZIP51	30.1813	29.7131	30.3724	24.1678	25.8019	23.5049	23.6253	30.0511	25.2231
JmbZIP52	7.53718	8.73782	8.21927	10.0044	7.99008	9.215	2.35125	2.81406	9.90849
JmbZIP53	4.06614	2.92212	3.1767	4.1482	5.49024	4.05538	5.72539	5.80288	2.77528
JmbZIP54	11.6862	9.59503	10.1992	12.5334	12.8468	13.231	15.4771	14.9537	15.5121
JmbZIP55	1.70744	2.3458	2.11665	1.20641	1.68797	1.22217	0.789749	1.09606	2.07427
JmbZIP56	1.57694	1.80978	1.72598	1.78113	1.08146	2.31502	0.21399	0.122395	0.424654
JmbZIP57	8.59924	7.10993	6.70536	4.2191	4.01191	4.40537	3.6697	4.13748	3.5177
JmbZIP58	33.9472	33.4782	31.7818	10.6446	14.3219	10.3284	4.62907	4.81619	8.54964
JmbZIP59	7.87241	8.47512	10.013	7.98783	9.27748	8.05145	8.96743	10.0078	8.35108
JmbZIP60	14.1285	12.2655	11.524	9.9474	8.88708	13.432	13.1384	9.76913	9.18751
JmbZIP61	39.8353	41.331	27.0982	15.1123	22.2444	15.8725	43.4651	44.3714	20.2769
JmbZIP62	3.18923	3.07723	2.37234	1.14026	2.88656	1.65353	1.63978	1.56712	1.44757
JmbZIP63	3.07428	4.54186	4.10877	7.00509	8.78733	6.21381	6.55998	8.66263	11.9296
JmbZIP64	0.896399	0.403435	0.385382	0.373835	0.228288	0.092025	7.26727	9.23199	7.32133
JmbZIP65	14.0699	17.596	14.1499	8.55058	8.99048	9.2872	4.50566	5.58905	8.36651
JmbZIP66	13.3728	15.6745	15.6522	68.876	69.9858	71.5699	249.006	205.444	112.598
JmbZIP67	0.201382	0	0	0	0.190492	0.0895872	0	0	0.0774716
JmbZIP68	15.9109	16.2728	17.1063	27.9145	29.9885	27.126	22.3022	28.1373	22.4679
JmbZIP69	23.0059	19.0324	18.5809	23.3714	12.4533	16.0321	8.301	7.32825	8.03186
JmbZIP70	22.7953	23.8481	27.7513	16.8123	15.7241	17.7439	12.0346	13.2306	17.3673
JmbZIP71	75.3971	86.5884	90.3546	14.5618	16.3653	14.9167	6.48539	8.24974	10.2813
JmbZIP72	7.87633	6.99992	7.05818	7.07191	7.37969	7.3626	6.53916	6.50016	6.13677
JmbZIP73	0	0	0	0	0	0	0	0	0
JmbZIP74	46.3201	36.4246	33.6687	22.9684	25.6426	22.6859	34.6535	18.5399	17.6229
JmbZIP75	11.7448	12.945	12.3469	9.44292	8.52499	10.4496	4.51024	5.37644	8.09593
JmbZIP76	1.10209	1.74109	1.13135	0.751956	0.999942	0.600341	1.46501	1.32673	1.28057
JmbZIP77	36.1102	31.0948	29.124	2.22239	3.87754	3.44823	0.235989	0.0867713	0.372737
JmbZIP78	6.06867	4.90874	5.70507	5.25615	3.65065	6.4694	5.97081	6.81572	6.64883
JmbZIP79	5.74651	6.64755	6.52381	4.27974	4.96864	4.07428	4.10207	4.42533	4.23139
JmbZIP80	3.24806	3.77208	3.60695	4.00528	5.08456	3.78518	4.71297	4.70586	3.62609

## Sheet: S10
Table S10 Primers for the qRT-PCR experiment.
Gene	Gene ID	mRNA ID	Forward Primer Sequence (5′ to 3′)	Reverse Primer Sequence (5′ to 3′)
JmNCED3	Jman004G0092700	rna-Jman004T0092700.1	CTATGCTCGAGGACTATTCG	ATCTCCAGTGGGAGTAACTT
JmABI5(JmbZIP40)	Jman008G0260200	rna-Jman008T0260200.1	AGATCAATCCTTTCTCGTCG	TTTCTTCGGCAGTCCAAATA
JmABF4(JmbZIP55)	Jman011G0214500	rna-Jman011T0214500.3	AACAGCCAAGTCGAAGTAAT	TAGATGTATGGGAGAGGCAA
JmRAB18	Jman003G0083000	rna-Jman003T0083000.1	TGGCAGATCAGCATTCTAAA	AAGAGATTGGGCTTCTCTTC
JmP5CS1	Jman010G0012800	rna-Jman010T0012800.1	CTCCAAGTGATCCAAACTCA	TGGTGATAACAACTGGGATG
Jm4CL2	Jman010G0205600	rna-Jman010T0205600.1	TCACCCATCCCAATATCTCT	TCAAGATTTTTCCCGATGGT
JmbZIP41	Jman008G0262800	rna-Jman008T0262800.1	AAAACCACCATTGCTCTTTG	AACTGGGGTTTCATTCAAGT
JmbZIP42	Jman009G0007900	rna-Jman009T0007900.1	CTCTTCTATGGCCTTCTGTC	ATCTTTGCCCATTGACATCT
JmbZIP12	Jman003G0063900	rna-Jman003T0063900.1	GGACAACCACCAGATCATAA	TGAGTTTTCAGCCTCGATAC
β-Actin	Jman010G0016400	rna-Jman010T0016400.1	GCCGAACGGGAAATTGTC	AGAGATGGCTGGAAGAGG

[truncated: 1 more sheets: S11]
